# Supplementary material for: Nodules-associated Klebsiella oxytoca complex: genomic insights into plant growth promotion and health risk assessment
Source: BMC Microbiol. 2025 May 15;25:294. doi: 10.1186/s12866-025-04002-7 (PMC12079993; doi:10.1186/s12866-025-04002-7)
Supplement: Supplementary file 2 — Supplementary Material 2. [file 12866_2025_4002_MOESM2_ESM.xlsx]

## Sheet: Table S1
Table S1: Klebsiella strains dataset used in this study
No.	Bacterial Strain	Identity	Typing	Type strain	Source	BioProject Access.	BioSample Access.	Assembly Access.	GenBank Access.	Contigs	Size (bp)	GC Content	Contig L50	Contig N50	TRNA	RRNA	CDS	Collection Year	Isolation Country	NCBI	in tree
1	AACKY	K. grimontii	ST350	Strain	Environmental isolates	PRJNA474242	SAMN09296203	GCA_003205795.1	CP029770,CP029771	2	5537724	55.97	1	5436830	65	5	5735	2015	Canada	K. michiganensis	K. grimontii
2	IN139_11	K. grimontii	ST350	Strain	Environmental isolates	PRJNA609073	SAMN14219492	GCA_015208375.1	JAANZR000000000	113	6369878	55.4342	11	167565	73	3	6487	2018	South Africa	K. grimontii	K. grimontii
3	KOX 60	K. grimontii	ST350	Strain	Environmental isolates	PRJNA512885	SAMN17138653	GCA_016656825.1	CP067433	9	6843464	55.2573	1	6067477	84	25	7029	2013	Brazil	K. grimontii	K. grimontii
4	402496-14	K. grimontii	ST517	Strain	Human isolates	PRJNA543274	SAMN12212172	GCA_020119895.1	VNPM00000000	144	6055179	55.6685	12	182134	75	2	6121	2017		K. grimontii	K. grimontii
5	UMB12659	K. grimontii	ST517	Strain	Human isolates	PRJNA316969	SAMN40982448		JBCGEK000000000	129	6150323	55.5909	10	211986	73	4	6207	2021	USA	K. grimontii	K. grimontii
6	H880	K. grimontii	ST216	Strain	Environmental isolates	PRJNA1018274	SAMN37430695	GCA_032670645.1	JAVRYO000000000	143	6070180	55.591	12	190400	68	8	5992	2017	Australia	K. grimontii	K. grimontii
7	RHBSTW-00186	K. grimontii	ST263	Strain	Environmental isolates	PRJNA605147	SAMN15148531	GCA_013744615.1	CP056760	6	6043975	55.7103	1	5778205	85	9	5963	2017	United Kingdom	K. grimontii	K. grimontii
8	RHBSTW-00189	K. grimontii	ST263	Strain	Environmental isolates	PRJNA605147	SAMN15148533	GCA_014103875.1	JABXQY000000000	25	6297378	55.4912	1	3940662	86	10	6272	2017	United Kingdom	K. grimontii	K. grimontii
9	RHBSTW-00092	K. grimontii	ST263	Strain	Environmental isolates	PRJNA605147	SAMN15148481	GCA_014104195.1	JABXRN000000000	19	6274167	55.5219	1	5701407	86	9	6267	2017	United Kingdom	K. grimontii	K. grimontii
10	RHBSTW-00494	K. grimontii	ST168	Strain	Environmental isolates	PRJNA605147	SAMN15148637	GCA_013926505.1	CP055991	4	6267875	55.4924	1	6029240	86	9	6206	2017	United Kingdom	K. grimontii	K. grimontii
11	2022CK-00781	K. grimontii	ST168	Strain	Human isolates	PRJNA812595	SAMN32733981	GCA_028622675.1	CP117730	10	6703735	55.245	1	5943444	85	25	6837	2022	USA	K. grimontii	K. grimontii
12	AGK0678	K. grimontii	ST371	Strain	Unknown	PRJNA764050	SAMN21467494	GCA_022539845.1	JAKWGI000000000	356	6319813	55.4152	13	137437	70	5	6466	2019		K. grimontii	K. grimontii
13	AGK0505	K. grimontii	ST371	Strain	Unknown	PRJNA764050	SAMN21467513	GCA_022540165.1	JAKWHO000000000	251	6336297	55.4032	11	147984	74	6	6425	2019		K. grimontii	K. grimontii
14	ESBL4	K. grimontii	ST480	Strain	Animal isolates	PRJNA1020068	SAMN37512199	GCA_036668975.1	JAZEVY000000000	66	5866711	55.9401	5	470287	84	11	5629	2023	Lebanon	K. grimontii	K. grimontii
15	KO_1	K. grimontii	ST283	Strain	Human isolates	PRJNA795835	SAMN24781772	GCA_022556395.1	JAKEPR000000000	69	5809955	55.796	9	184631	66		5708	2020	China	K. grimontii	K. grimontii
16	TD1	K. grimontii	ST283	Strain	Human isolates	PRJNA801205	SAMN25330375	GCA_022014295.1	JAKLTT000000000	69	5809955	55.796	9	184631	66		5779	2020	China	K. grimontii	K. grimontii
17	P079F P	K. grimontii	ST361	Strain	Human isolates	PRJNA471164	SAMN09204090	GCA_008120915.1	QFVK00000000	88	6044685	55.7846	8	276470	78	9	6099	2016	United Kingdom	K. grimontii	K. grimontii
18	2017H2G1	K. grimontii	ST567	Strain	Soil isolates	PRJNA524795	SAMN11032889	GCA_004343645.1	SKCA00000000	54	5957950	55.6212	3	898845	82	5	5878	2017	Denmark	K. grimontii	K. grimontii
19	YWC001	K. grimontii	ST490	Strain	Soil isolates	PRJNA922451	SAMN33216268	GCA_028768445.1	CP118223	1	5785798	55.9716	1	5785798	86	25	5564	2020	China	K. grimontii	K. grimontii
20	700466-17	K. grimontii	ST576	Strain	Human isolates	PRJNA543274	SAMN12212248	GCA_020117435.1	VNTJ00000000	55	5751991	55.9928	8	223058	77	2	5636	2017		K. grimontii	K. grimontii
21	NGB-FR111	K. grimontii	ST576	Strain	Plant isolates	PRJNA923792	SAMN32759059	GCA_028802425.1	JARANO000000000	26	5733375	55.9163	4	532684	73	4	5561	2012	Egypt	K. grimontii	K. grimontii
22	NGB-FR67	K. grimontii	ST576	Strain	Plant isolates	PRJNA923792	SAMN32759056	GCA_028802775.1	JARANR000000000	30	5734063	55.9153	4	427497	73	4	5557	2012	Egypt	K. grimontii	K. grimontii
23	NGB-FR21	K. grimontii	ST576	Strain	Plant isolates	PRJNA923792	SAMN32759057	GCA_028802675.1	JARANQ000000000	27	5733048	55.9166	4	532702	73	4	5560	2012	Egypt	K. grimontii	K. grimontii
24	NGB-FR100	K. grimontii	ST576	Strain	Plant isolates	PRJNA923792	SAMN32759058	GCA_028802575.1	JARANP000000000	31	5731571	55.9153	5	377939	71	3	5563	2012	Egypt	K. grimontii	K. grimontii
25	NGB-FR40	K. grimontii	ST576	Strain	Plant isolates	PRJNA923792	SAMN32759055	GCA_028807175.1	JARANS000000000	28	5733386	55.9155	4	427497	73	4	5565	2012	Egypt	K. grimontii	K. grimontii
26	BEITU-N349	K. grimontii	ST440	Strain	Human isolates	PRJNA612328	SAMN15754148	GCA_020479545.1	JACLVA000000000	48	5745224	55.8486	3	502008	74	1	5580	2014	China	K. grimontii	K. grimontii
27	RHBSTW-00853	K. grimontii	ST411	Strain	Environmental isolates	PRJNA605147	SAMN15148716	GCA_013730235.1	CP056150	5	6253349	55.5493	1	6041693	88	9	6283	2017	United Kingdom	K. grimontii	K. grimontii
28	2017E043892A	K. grimontii	ND	Strain	Environmental isolates	PRJNA543274	SAMN12273338	GCA_031316335.1	VLPT00000000	180	6157783	55.4829	14	107459	78	2	6232	2017	Switzerland	K. grimontii	K. grimontii
29	LH87-a	K. grimontii	ST565	Strain	Animal isolates	PRJNA855630	SAMN29499322	GCA_024224355.1	CP100482	4	6040285	55.769	1	5948232	87	25	5969	2022	Switzerland	K. grimontii	K. grimontii
30	LC-1303-2020	K. grimontii	ST391	Strain	Human isolates	PRJNA801146	SAMN25301093	GCA_022559855.1	CP091752	4	6062653	55.7708	1	5696539	87	25	5864	2020	Italy	K. grimontii	K. grimontii
31	K1	K. grimontii	ND	Strain	Plant isolates	PRJNA559804	SAMN12560209	GCA_008364425.1	VTUJ00000000	48	5814173	55.8868	8	287604	75	5	5706	2015	Germany	K. pneumoniae	K. grimontii
32	AT013-Mero-001	K. grimontii	ST261	Strain	Human isolates	PRJNA690555	SAMN17250868	GCA_016811025.1	JAFBAX000000000	114	5831782	55.747	22	91957	66	4	5776	2019	Germany	K. grimontii	K. grimontii
33	CVUAS 11315.2	K. grimontii	ND	Strain	Animal isolates	PRJNA565746	SAMN12766949	GCA_019677835.1	VYHY00000000	59	5868023	55.7794	8	215765	78	6	5802	2016	Germany	K. grimontii	K. grimontii
34	06D021	K. grimontii	ST319	Type strain	Human isolates	PRJEB21765	SAMEA104188450	GCA_900200035.1	FZTC00000000	54	6168876	55.37	5	407664	70	5	6190	1997		K. grimontii	K. grimontii
35	46493	K. grimontii	ST319	Strain	Animal isolates	PRJNA793828	SAMN24584120	GCA_026155385.1	JAKSEQ000000000	104	6494137	55.3006	6	216003	82	9	6507	2017	France	K. grimontii	K. grimontii
36	K15g	K. grimontii	ST104	Strain	Soil isolates	PRJNA1067899	SAMN39556111	GCA_037002785.1	JBAMIA000000000	48	5763222	55.9049	8	275638	79	6	5624	2015	Russia	K. grimontii	K. grimontii
37	M5a1	K. grimontii	ST104	Strain	Soil isolates	PRJNA668381	SAMN16423096	GCA_015074825.1	CP063301	1	5798785	55.9242	1	5798785	85	25	5572	2020	USA	K. grimontii	K. grimontii
38	INSA57231	K. grimontii	ST431	Strain	Human isolates	PRJNA1022462	SAMN37608202	GCA_032676825.1	JAWDFP000000000	310	6297358	55.4842	19	102197	78	5	6450	2022	Portugal	K. grimontii	K. grimontii
39	INSA57167	K. grimontii	ST431	Strain	Human isolates	PRJNA1022462	SAMN37608203	GCA_032677205.1	JAWDFO000000000	320	6416144	55.3912	21	93524	72	2	6608	2022	Portugal	K. grimontii	K. grimontii
40	23-M-RB-78	K. grimontii	ST186	Strain	Environmental isolates	PRJNA1023011	SAMN37637338	GCA_032742475.1	JAWIAZ000000000	206	6087918	55.6754	13	155685	81	5	6185	2023	China	K. grimontii	K. grimontii
41	23-M-RB-30	K. grimontii	ST186	Strain	Environmental isolates	PRJNA1023011	SAMN37637333	GCA_032742515.1	JAWIBE000000000	203	6087963	55.6743	13	155685	80	4	6190	2023	China	K. grimontii	K. grimontii
42	20M0142	K. grimontii	ST400	Strain	Environmental isolates	PRJNA894995	SAMN31484526	GCA_026223915.1	JAPJJD000000000	123	5925375	55.862	8	271499	76	3	5902	2020	Switzerland	K. grimontii	K. grimontii
43	WCHKG020121	K. grimontii	ST215	Strain	Human isolates	PRJNA353728	SAMN08912709	GCA_003261555.1	QBDY00000000	221	6216916	55.5801	13	131899	70	3	6308	2017	China	K. grimontii	K. grimontii
44	SS141	K. grimontii	ND	Strain	Environmental isolates	PRJNA506562	SAMN10462700	GCA_004104525.1	RXHH00000000	105	6132974	55.7743	8	252181	88	12	6072	2018	United Kingdom	K. grimontii	K. grimontii
45	JBCDACJ-19-0182	K. grimontii	ND	Strain	Human isolates	PRJDB10842	SAMD00499940			144	6260668	55.3208	10	177088	74	3	6266		Japan	K. grimontii	K. grimontii
46	MIR 21 8838	K. grimontii	ST215	Strain	Human isolates	PRJNA870883	SAMN30385791	GCA_024752295.1	JANTNQ000000000	169	6105259	55.7551	10	223836	70	3	6187	2021	USA	K. grimontii	K. grimontii
47	UCICRE-146	K. grimontii	ND	Strain	Human isolates	PRJNA271899	SAMN08148194	GCA_014901955.1	JACRQQ000000000	18	6294457	55.4364	1	5918938	76	13	6203		USA	K. grimontii	K. grimontii
48	SA2	K. grimontii	ST445	Strain	Plant isolates	PRJNA248712	SAMN02800923	GCA_000733495.1	JNFT00000000	5	6073239	55.9	1	3887758	82	28	5740	2012	China	K. michiganensis	K. grimontii
49	12-19119-21	K. grimontii	ST445	Strain	Human isolates	PRJNA1019941	SAMN37505265	GCA_032677365.1	JAWDFZ000000000	29	5842476	55.816	5	445839	64	4	5661	2020	Slovenia	K. grimontii	K. grimontii
50	NY3	K. grimontii	ST488	Strain	Human isolates	PRJNA746056	SAMN20179315	GCA_019334465.1	CP079754	3	6245926	54.4446	1	5771738	85	25	6111	2019	China	K. grimontii	K. grimontii
51	TUM14374	K. grimontii	ND	Strain	Human isolates	PRJNA980932	SAMN35654565	GCA_030358075.1	JAUCHH000000000	147	5764680	55.8777	17	97086	81	8	5631	2014	Japan	K. grimontii	K. grimontii
52	TUM13776	K. grimontii	ND	Strain	Human isolates	PRJNA980932	SAMN35654469	GCA_030359985.1	JAUCKY000000000	665	5649366	56.2611	104	16832	79	7	5636	2013	Japan	K. grimontii	K. grimontii
53	5512.56	K. grimontii	ST189	Strain	Human isolates	PRJNA689715	SAMN17215154	GCA_017863935.1	CP067391	8	6193468	55.697	1	5760305	85	25	6101	2014	Switzerland	K. grimontii	K. grimontii
54	UMB8064	K. grimontii	ST172	Strain	Human isolates	PRJNA970254	SAMN34996601	GCA_030216235.1	JASOKP000000000	136	6256853	55.504	10	207625	72	4	6319	2019	USA	K. grimontii	K. grimontii
55	402620-12	K. grimontii	ST172	Strain	Human isolates	PRJNA543274	SAMN12212174	GCA_020119845.1	VNPO00000000	163	6237366	55.4691	24	89083	77	2	6242	2012		K. grimontii	K. grimontii
56	804720-15	K. grimontii	ST172	Strain	Human isolates	PRJNA543274	SAMN12212310	GCA_020115715.1	VNVV00000000	142	6179913	55.46	17	115325	75	2	6209	2015		K. grimontii	K. grimontii
57	NMI5535_16	K. grimontii	ST172	Strain	Human isolates	PRJNA983967	SAMN35742508	GCA_030343875.1	JATAVM000000000	135	6291384	55.2845	4	545065	82	8	6311	2016	Poland	K. grimontii	K. grimontii
58	LF-2019B	K. grimontii	ST501	Strain	Human isolates	PRJNA592166	SAMN13413444	GCA_026213795.1	JAOCPR000000000	5	6205092	55.5325	1	5841293	84	25	6224		Italy	K. grimontii	K. grimontii
59	NGB-FR108	K. pasteurii	ST629	Strain	Plant isolates	PRJNA923792	SAMN32759063	GCA_028802335.1	JARANK000000000	66	5761980	55.5415	11	187285	71	4	5632	2012	Egypt	K. pasteurii	K. pasteurii
60	HD1962	K. pasteurii	ST193	Strain	Human isolates	PRJNA925298	SAMN32786815	GCA_031800375.1	JAQSLI000000000	63	6163745	55.4429	5	326664	72	4	6098	2017	China	K. pasteurii	K. pasteurii
61	HN-157	K. pasteurii	ST416	Strain	Human isolates	PRJNA1023209	SAMN37714503	GCA_033342075.1	JAWPBP000000000	180	6707089	54.6346	13	186485	76	5	6811	2023	China	K. pasteurii	K. pasteurii
62	KO200862	K. pasteurii	ST416	Strain	Human isolates	PRJNA1064408	SAMN39532325	GCA_036287845.1	CP143095	4	6161147	55.2847	1	5917837	86	25	6018	2020	Ireland	K. pasteurii	K. pasteurii
63	2023EL-00971	K. pasteurii	ST416	Strain	Environmental isolates	PRJNA288601	SAMN37796800	GCA_033099855.1	JAWLOE000000000	73	6228908	55.1289	9	216799	78	6	6204	2023	USA	K. pasteurii	K. pasteurii
64	2023EL-01214	K. pasteurii	ST416	Strain	Environmental isolates	PRJNA288601	SAMN38373946	GCA_034427715.1	JAXQFX000000000	79	6178895	55.219	9	217001	78	6	6127	2023	USA	K. pasteurii	K. pasteurii
65	2022EL-01099	K. pasteurii	ST416	Strain	Human isolates	PRJNA288601	SAMN32768119	GCA_028368715.1	JAQNDH000000000	65	6186491	55.2135	9	228599	78	8	6129	2022	USA	K. pasteurii	K. pasteurii
66	2022EL-01098	K. pasteurii	ST416	Strain	Human isolates	PRJNA288601	SAMN32768118	GCA_028368775.1	JAQNDI000000000	78	6472225	54.8426	8	276675	78	7	6507	2022	USA	K. pasteurii	K. pasteurii
67	NMI6490_18	K. pasteurii	ST229	Strain	Human isolates	PRJNA983967	SAMN35742537	GCA_030343185.1	JATAUJ000000000	179	6261006	55.076	8	228686	80	8	6385	2018	Poland	K. pasteurii	K. pasteurii
68	Survcare302	K. pasteurii	ND	Strain	Human isolates	PRJNA692829	SAMN17372991	GCA_018423175.1	JAFHEI000000000	154	6484334	54.9406	9	229820	80	12	6477	2019	Germany	K. grimontii	K. pasteurii
69	GD04085	K. pasteurii	ST570	Strain	Human isolates	PRJNA868296	SAMN30525541	GCA_029836315.1	JAOEBM000000000	96	6259382	55.1604	6	240278	65	2	6327	2018	Pakistan	K. pasteurii	K. pasteurii
70	KO-14-71	K. pasteurii	ST628	Strain	Human isolates	PRJNA752009	SAMN20568158	GCA_019661035.1	JAIFQY000000000	108	6577169	54.7822	9	284831	68	4	6564	2014	China	K. pasteurii	K. pasteurii
71	Sb-24	K. pasteurii	ST322	Strain	Environmental isolates	PRJNA722171	SAMN18746951	GCA_018139045.1	CP073236	2	5910952	55.3702	1	5830883	85	25	5717	2019	China	K. pasteurii	K. pasteurii
72	SB6414	K. pasteurii	ST322	Strain	Animal isolates	PRJEB15325	SAMEA5610078	GCA_902158655.1	CABGHA000000000	27	5835605	55.5062	4	580524	79	11	5612			K. pasteurii	K. pasteurii
73	HD6089	K. pasteurii	ST270	Strain	Human isolates	PRJNA925298	SAMN32786820	GCA_031800225.1	JAQSLD000000000	76	5849741	55.271	7	280694	69	5	5795	2019	China	K. pasteurii	K. pasteurii
74	fly-1048	K. pasteurii	ND	Strain	Insect isolates	PRJNA1093566	SAMN40698341		JBEEVD000000000	113	6120396	55.192	6	413201	65	3	6081	2023	China	K. pasteurii	K. pasteurii
75	Kox205	K. pasteurii	ST300	Strain	Human isolates	PRJNA781656	SAMN23286136	GCA_021228735.1	CP089403	4	6309955	55.166	1	6008024	85	25	6236	2018	Australia	K. pasteurii	K. pasteurii
76	CPO045	K. pasteurii	ST300	Strain	Human isolates	PRJNA924056	SAMN32721447	GCA_030187295.2	JARTTW000000000	10	6322418	55.147	1	5795913	84	24	6265	2018	Australia	K. grimontii	K. pasteurii
77	PSU_35	K. pasteurii	ST386	Strain	Human isolates	PRJNA1080727	SAMN40146466		JBCIVG000000000	106	6712201	54.8474	12	180734	69	3	6839	2022	Thailand	K. grimontii	K. pasteurii
78	23-M-RB-89	K. pasteurii	ST386	Strain	Environmental isolates	PRJNA1023011	SAMN37637346	GCA_032742175.1	JAWIAR000000000	128	6529071	54.9075	11	199001	78	4	6562	2023	China	K. pasteurii	K. pasteurii
79	23-M-RB-86	K. pasteurii	ST386	Strain	Environmental isolates	PRJNA1023011	SAMN37637344	GCA_032742395.1	JAWIAT000000000	124	6528941	54.9073	11	199001	78	5	6555	2023	China	K. pasteurii	K. pasteurii
80	HD7419	K. pasteurii	ST632	Strain	Human isolates	PRJNA925298	SAMN32786822	GCA_031800155.1	JAQSLB000000000	92	6674483	54.7231	8	306333	73	4	6864	2020	China	K. pasteurii	K. pasteurii
81	P93	K. pasteurii	ND	Strain	Plant isolates	PRJNA1078343	SAMN40004064	GCA_037052925.1	JBALHS000000000	67	6197332	55.1971	6	360049	76	8	6072	2022	China	K. grimontii	K. pasteurii
82	SB6416	K. pasteurii	ST636	Strain	Animal isolates	PRJEB15325	SAMEA5610080	GCA_902158665.1	CABGGR000000000	22	6052172	55.2529	3	537919	81	11	5865			K. pasteurii	K. pasteurii
83	AHM8C132-2I	K. pasteurii	ST630	Strain	Environmental isolates	PRJNA842647	SAMN28688480	GCA_030193755.1	JANGSN000000000	96	6218278	55.1219	5	333758	79	9	6128	2018	China	K. pasteurii	K. pasteurii
84	15Km1352	K. pasteurii	ST402	Strain	Animal isolates	PRJNA894995	SAMN31484528	GCA_026223975.1	JAPJJB000000000	52	5898851	55.4083	5	346416	79	3	5777	2015	Switzerland	K. pasteurii	K. pasteurii
85	SB6413	K. pasteurii	ST311	Strain	Human isolates	PRJEB15325	SAMEA5610077	GCA_902158715.1	CABGGV000000000	62	6393461	54.6392	7	306634	80	10	6448			K. pasteurii	K. pasteurii
86	CIM-Carb-131	K. pasteurii	ST633	Strain	Human isolates	PRJNA1036598	SAMN38143752	GCA_033899885.1	JAXABL000000000	98	6563306	54.8618	9	265205	76	4	6613		Germany	K. pasteurii	K. pasteurii
87	SB6412	K. pasteurii	ST321	Type strain	Human isolates	PRJEB15325	SAMEA5610074	GCA_902158725.1	CABGHC000000000	23	6006767	55.3259	2	1235124	79	10	5813			K. pasteurii	K. pasteurii
88	SB6417	K. pasteurii	ST569	Strain	Human isolates	PRJEB15325	SAMEA5610081	GCA_902158695.1	CABGHE000000000	57	6071600	55.2484	3	530881	81	11	5942			K. pasteurii	K. pasteurii
89	NGB-FR50	K. pasteurii	ST569	Strain	Plant isolates	PRJNA923792	SAMN32759062	GCA_028802585.1	JARANL000000000	106	6081593	55.2501	7	347318	77	3	6075	2012	Egypt	K. pasteurii	K. pasteurii
90	NGB-FR49	K. pasteurii	ST569	Strain	Plant isolates	PRJNA923792	SAMN32759061	GCA_028802595.1	JARANM000000000	99	6079302	55.25	5	347344	77	3	6058	2012	Egypt	K. pasteurii	K. pasteurii
91	NGB-FR52	K. pasteurii	ST569	Strain	Plant isolates	PRJNA923792	SAMN32759060	GCA_028802695.1	JARANN000000000	105	6079594	55.2515	7	285235	77	3	6064	2012	Egypt	K. pasteurii	K. pasteurii
92	ZZV20-11045	K. pasteurii	ST187	Strain	Environmental isolates	PRJNA1019941	SAMN37505268	GCA_032677265.1	JAWDFW000000000	139	6671753	54.4999	19	117868	68	4	6743	2020	Slovenia	K. pasteurii	K. pasteurii
93	SB6423	K. pasteurii	ST571	Strain	Animal isolates	PRJEB15325	SAMEA5610083	GCA_902158705.1	CABGHB000000000	38	6066157	55.3818	5	388908	79	11	5877			K. pasteurii	K. pasteurii
94	CM-1	K. pasteurii	ST505	Strain	Soil isolates	PRJNA1014592	SAMN37333866	GCA_031593235.1	CP134211	2	6042742	55.3923	1	5937175	86	24	5861	2022	China	K. pasteurii	K. pasteurii
95	HD2349	K. pasteurii	ST631	Strain	Human isolates	PRJNA925298	SAMN32786828	GCA_031799835.1	JAQSKV000000000	123	6479827	54.775	9	228525	76	4	6547	2017	China	K. pasteurii	K. pasteurii
96	23-M-SD-108	K. pasteurii	ST631	Strain	Environmental isolates	PRJNA1023011	SAMN37637349	GCA_032742035.1	JAWIAO000000000	201	6672131	54.7923	8	228639	81	5	6863	2023	China	K. pasteurii	K. pasteurii
97	SB6424	K. pasteurii	ST637	Strain	Soil isolates	PRJEB15325	SAMEA5610075	GCA_902158685.1	CABGGX000000000	36	6020052	55.2449	3	552295	78	11	5889			K. pasteurii	K. pasteurii
98	B106	K. pasteurii	ST351	Strain	Human isolates	PRJNA668866	SAMN16425386	GCA_016616645.1	CP067093	4	6466118	54.9134	1	5907184	87	25	6413	2019	China	K. michiganensis	K. pasteurii
99	23-C-LY-23	K. pasteurii	ST351	Strain	Environmental isolates	PRJNA1023011	SAMN37637167	GCA_032746355.1	JAWIHN000000000	105	6306519	55.0762	9	249041	80	5	6344	2023	China	K. pasteurii	K. pasteurii
100	23-C-LY-9	K. pasteurii	ST351	Strain	Environmental isolates	PRJNA1023011	SAMN37637175	GCA_032746275.1	JAWIHF000000000	102	6306952	55.077	9	278391	78	5	6339	2023	China	K. pasteurii	K. pasteurii
101	F107	K. michiganensis	ST383	Strain	Human isolates	PRJNA395651	SAMN07411959	GCA_009930855.1	CP024643	3	6152545	55.3816	1	5699220	86	9	6293	2014	China	K. michiganensis	K. michiganensis
102	RHBSTW-00167	K. michiganensis	ST551	Strain	Environmental isolates	PRJNA605147	SAMN15148522	GCA_013624375.1	CP058118	10	6544295	55.4806	1	6041083	87	9	6644	2017	United Kingdom	K. michiganensis	K. michiganensis
103	RHBSTW-00909	K. michiganensis	ST127	Strain	Environmental isolates	PRJNA605147	SAMN15148741	GCA_013732655.1	CP056136	9	6609426	55.1417	1	5850397	87	9	6741	2017	United Kingdom	K. michiganensis	K. michiganensis
104	X2-1	K. michiganensis	ST86	Strain	Unknown	PRJNA624816	SAMN14585699	GCA_017815775.1	CP051427	1	5845628	55.8317	1	5845628	85	25	5690	2018	China	K. michiganensis	K. michiganensis
105	K254	K. michiganensis	ST330	Strain	Human isolates	PRJNA813202	SAMN26455257	GCA_023093835.1	CP095761	1	5884314	55.6771	1	5884314	87	25	5802	2017	China	K. michiganensis	K. michiganensis
106	7525	K. michiganensis	ST330	Strain	Human isolates	PRJNA681062	SAMN16931445	GCA_015999385.1	CP065474	2	6244801	55.2727	1	5847354	86	25	6247	2020	China	K. michiganensis	K. michiganensis
107	RHBSTW-00409	K. michiganensis	ST95	Strain	Environmental isolates	PRJNA605147	SAMN15148604	GCA_013610655.1	CP055325	5	6603523	55.1585	1	5993220	86	9	6700	2017	United Kingdom	K. michiganensis	K. michiganensis
108	B4.H1.1	K. michiganensis	ST95	Strain	Environmental isolates	PRJNA1082105	SAMN40199724	GCA_037100235.1	CP146539	5	5857841	55.5223	1	5502914	80	22	6049	2022	Poland	K. michiganensis	K. michiganensis
109	KM41	K. michiganensis	ST91	Strain	Human isolates	PRJNA791461	SAMN24290086	GCA_021391575.1	CP090078	3	6505209	55.1938	1	5967911	87	25	6468	2012	China	K. michiganensis	K. michiganensis
110	MX581	K. michiganensis	ST92	Strain	Animal isolates	PRJNA893570	SAMN31308932	GCA_025960245.1	CP110123	3	6031034	55.6125	1	5922318	87	25	6002	2021	China	K. michiganensis	K. michiganensis
111	2024HQ-00017	K. michiganensis	ST29	Strain	Environmental isolates	PRJNA288601	SAMN40918481		CP151768	5	6211678	55.4253	1	5880069	87	25	6288	2024	USA	K. michiganensis	K. michiganensis
112	BD177	K. michiganensis	ND	Strain	Insect isolates	PRJNA602959	SAMN13911826	GCA_010093005.1	CP048108	5	6812698	55.04	1	6150416	86	9	6961	2014	China	K. michiganensis	K. michiganensis
113	KO_408	K. michiganensis	ST265	Strain	Human isolates	PRJNA800235	SAMN25236446	GCA_022163245.2	CP091470	6	6475028	55.473	1	6018530	85	25	6447	2018	Japan	K. michiganensis	K. michiganensis
114	KCTC 1686	K. michiganensis	ST28	Strain	Unknown	PRJNA65523	SAMN02603580	GCA_000240325.1	CP003218	1	5974109	56.05	1	5974109	84	25	5553			K. michiganensis	K. michiganensis
115	HKOPL1	K. michiganensis	ND	Strain	Animal isolates	PRJNA194061	SAMN03081460	GCA_000632415.1	CP004887.1	1	5914407	55.9	1	5914407	86	25	5601			K. michiganensis	K. michiganensis
116	CCRI-24235	K. michiganensis	ST535	Strain	Human isolates	PRJNA744893	SAMN20153793	GCA_019803065.1	CP081351	3	6128315	55.9179	1	5977739	85	25	5918	2017	Canada	K. michiganensis	K. michiganensis
117	NGB-FR89	K. michiganensis	ST27	Strain	Plant isolates	PRJNA923792	SAMN32759067	GCA_029002115.1	JARANG000000000	66	6018396	55.8595	8	267815	77	3	5976	2012	Egypt	K. michiganensis	K. michiganensis
118	E718	K. michiganensis	ST27	Strain	Human isolates	PRJNA167370	SAMN02603642	GCA_000276705.2	CP003683.1	2	6450897	55.5337	1	6097032	84	25	6111	2010	China	K. michiganensis	K. michiganensis
119	YL6-1	K. michiganensis	ST27	Strain	Human isolates	PRJNA767184	SAMN21892164	GCA_022343245.1	CP084415	3	6357869	55.862	1	6111288	86	25	6317	2021	China	K. michiganensis	K. michiganensis
120	YL9	K. michiganensis	ST27	Strain	Human isolates	PRJNA767500	SAMN21906695	GCA_022343265.1	CP084542	3	6348673	55.9	1	6100159	86	25	6299	2021	China	K. michiganensis	K. michiganensis
121	K92	K. michiganensis	ST27	Strain	Human isolates	PRJNA787404	SAMN23799016	GCA_021228855.1	CP089315	1	6108919	56.0029	1	6108919	86	25	6004	2017	China	K. michiganensis	K. michiganensis
122	K518	K. michiganensis	ST27	Strain	Human isolates	PRJNA393093	SAMN07551913	GCA_002290285.1	CP023185	4	6418567	55.83	1	6138996	86	9	6546	2017	China	K. michiganensis	K. michiganensis
123	8BG	K. michiganensis	ND	Strain	Environmental isolates	PRJNA883008	SAMN30957779	GCA_025490535.1	CP106658	2	6240609	55.6188	1	6072493	85	25	6159	2021	Hong Kong	K. michiganensis	K. michiganensis
124	BD-50-Km	K. michiganensis	ST342	Strain	Human isolates	PRJNA664790	SAMN16233476	GCA_016618215.1	CP061930	4	6865058	55.4791	1	6330740	85	25	6961	2018	Switzerland	K. michiganensis	K. michiganensis
125	K342	K. michiganensis	ST85	Strain	Human isolates	PRJNA813204	SAMN26455295	GCA_022569835.1	CP093010	1	6006113	56.0084	1	6006113	89	25	5869	2019	China	K. michiganensis	K. michiganensis
126	K2405	K. michiganensis	ND	Strain	Human isolates	PRJNA1120221	SAMN41684531		CP157950	2	6692448	55.3738	1	6491865	87	25	6819	2024	China	K. michiganensis	K. michiganensis
127	fxq	K. michiganensis	ST202	Strain	Human isolates	PRJNA821554	SAMN27163261	GCA_022869885.1	CP094999	6	6977354	55.1081	1	6154540	87	25	7160	2021	China	K. michiganensis	K. michiganensis
128	HOBD-7	K. michiganensis	ST553	Strain	Environmental isolates	PRJNA809128	SAMN26148623	GCA_024396595.1	CP092828	1	5942783	56.183	1	5942783	86	25	5726	2021	China	K. michiganensis	K. michiganensis
129	M82255	K. michiganensis	ST315	Strain	Human isolates	PRJNA512395	SAMN10743308	GCA_004102625.1	CP035214	6	6604517	55.5131	1	5914592	83	25	6695	2018	Australia	K. michiganensis	K. michiganensis
130	C52	K. michiganensis	ST108	Strain	Human isolates	PRJNA550014	SAMN12289379	GCA_008931605.1	CP042545,	6	6312326	55.8497	1	5876662	85	9	6278	2014	Australia	K. michiganensis	K. michiganensis
131	2022CK-00495	K. michiganensis	ST43	Strain	Human isolates	PRJNA288601	SAMN31152636	GCA_029972295.1	CP124774	16	7501784	54.9287	1	6383454	87	25	7824	2022	USA	K. michiganensis	K. michiganensis
132	2563	K. michiganensis	ST43	Strain	Human isolates	PRJNA923778	SAMN32737190	GCA_027945215.1	CP116214	6	6720861	55.457	1	5961931	85	25	6755	2018	China	K. michiganensis	K. michiganensis
133	12084	K. michiganensis	ST43	Strain	Human isolates	PRJNA716129	SAMN18395722	GCA_017639895.1	CP072119	1	6248475	55.8015	1	6248475	86	25	6144	2013	China	K. michiganensis	K. michiganensis
134	2022CK-00497	K. michiganensis	ST138	Strain	Human isolates	PRJNA288601	SAMN31152638	GCA_026967695.1	CP114156	4	6181076	55.7324	1	5934057	85	25	6084	2022	USA	K. michiganensis	K. michiganensis
135	LDS17	K. michiganensis	ND	Strain	Unknown	PRJNA681064	SAMN16931446	GCA_017798285.1	CP065338	1	5791694	56.1216	1	5791694	85	25	5583			K. michiganensis	K. michiganensis
136	RHB20-C02	K. michiganensis	ST545	Strain	Animal isolates	PRJNA605147	SAMN15148174	GCA_013636415.1	CP058212	2	6236062	55.5373	1	6015151	85	9	6132	2017	United Kingdom	K. michiganensis	K. michiganensis
137	MIN-086	K. michiganensis	ST180	Strain	Human isolates	PRJNA769286	SAMN22108523	GCA_021460075.1	CP086124	1	6064047	55.7443	1	6064047	85	25	5920	2016	Pakistan	K. michiganensis	K. michiganensis
138	K5-3	K. michiganensis	ST180	Strain	Environmental isolates	PRJNA881455	SAMN30903868	GCA_025665355.1	CP106838	2	6280254	55.52	1	5978730	85	25	6228	2018	China	K. michiganensis	K. michiganensis
139	CZ598	K. michiganensis	ST180	Strain	Human isolates	PRJNA722384	SAMN18753391	GCA_018140945.1	CP073305	5	6494581	55.4107	1	6473323	85	25	6465	2019	Czech Republic	K. michiganensis	K. michiganensis
140	KO45182	K. michiganensis	ST84	Strain	Human isolates	PRJNA700516	SAMN16933258	GCA_017114595.1	JAFIQE000000000	10	6636409	55.7463	2	1805223	87	25	6690	2018	Czech Republic	K. michiganensis	K. michiganensis
141	DSM 25444	K. michiganensis	ST84	Type strain	Environmental isolates	PRJNA388837	SAMN07187491	GCA_002925905.1	PRDB00000000	32	6193009	55.9687	4	392021	86	9	6243		USA	K. michiganensis	K. michiganensis
142	NGB-FR3	K. michiganensis	ST542	Strain	Plant isolates	PRJNA923792	SAMN32759065	GCA_028801985.1	JARANI000000000	48	5944886	55.971	7	333309	72	3	5851	2012	Egypt	K. michiganensis	K. michiganensis
143	NGB-FR129	K. michiganensis	ST542	Strain	Plant isolates	PRJNA923792	SAMN32759068	GCA_029002135.1	JARANF000000000	45	5945363	55.9718	7	333259	75	3	5840	2011	Egypt	K. michiganensis	K. michiganensis
144	NGB-FR1	K. michiganensis	ST542	Strain	Plant isolates	PRJNA923792	SAMN32759064	GCA_029002155.1	JARANJ000000000	51	5937438	55.9714	8	284943	75	3	5845	2012	Egypt	K. michiganensis	K. michiganensis
145	NGB-FR19	K. michiganensis	ST542	Strain	Plant isolates	PRJNA923792	SAMN32759066	GCA_029002075.1	JARANH000000000	51	5943594	55.9716	8	288040	77	3	5852	2012	Egypt	K. michiganensis	K. michiganensis
146	AR375	K. michiganensis	ST52	Strain	Unknown	PRJNA316321	SAMN07291518	GCA_003074075.1	CP029141	5	6525490	55.6078	1	5935069	85	25	6483			K. michiganensis	K. michiganensis
147	BSI-KPN166	K. michiganensis	ST40	Strain	Human isolates	PRJNA862643	SAMN29985876	GCA_025263805.1	CP102103	5	6917102	55.1954	1	6164986	87	25	7008	2018	China	K. michiganensis	K. michiganensis
148	LH71	K. michiganensis	ST574	Strain	Animal isolates	PRJNA855630	SAMN29499319	GCA_024225115.1	CP100497	3	6064784	55.8504	1	5892772	84	25	5901	2022	Switzerland	K. michiganensis	K. michiganensis
149	THO-011	K. michiganensis	ND	Strain	Human isolates	PRJDB9036	SAMD00196009	GCA_015139575.1	AP022547	2	6041841	55.9918	1	5935402	85	25	5792	2018	Japan	K. michiganensis	K. michiganensis
150	53828CZ	K. michiganensis	ST226	Strain	Human isolates	PRJNA772913	SAMN22377421	GCA_020695625.1	CP085764,CP085765,CP085766	3	6455282	55.6136	1	5990489	86	25	6423	2019	Czech Republic	K. michiganensis	K. michiganensis
151	JNQH491	K. michiganensis	ST109	Strain	Human isolates	PRJNA702614	SAMN19186367	GCA_018604105.1	CP075881	3	6552775	55.3919	1	6039729	87	25	6518	2020	China	K. michiganensis	K. michiganensis
152	Kox101	K. michiganensis	ST231	Strain	Human isolates	PRJNA781656	SAMN23286126	GCA_021228755.1	CP089407	4	6472862	55.7658	1	6098147	85	25	6497	2018	Australia	K. michiganensis	K. michiganensis
153	KNU07	K. michiganensis	ST44	Strain	Soil isolates	PRJNA553277	SAMN12233455	GCA_007106885.1	CP041515	2	6270897	55.7687	1	6067133	85	25	6247	2019	South Korea	K. michiganensis	K. michiganensis
154	2024-08-01	K. michiganensis	ST196	Strain	Human isolates	PRJNA787314	SAMN23798052	GCA_021228995.1	CP089448	2	6008113	56.0688	1	5926662	85	25	5822	2021	China	K. michiganensis	K. michiganensis
155	Colony483	K. michiganensis	ST572	Strain	Environmental isolates	PRJNA668870	SAMN17774997	GCA_019378535.1	CP080008	1	6350720	56.4854	1	6350720	82	25	5586		Thailand	K. michiganensis	K. michiganensis
156	P049A W	K. michiganensis	ND	Strain	Human isolates	PRJNA471164	SAMN09204079	GCA_008120305.1	QFUG00000000	184	6192097	55.7967	16	116795	76	3	6356	2016	United Kingdom	K. michiganensis	K. michiganensis
157	YZUMF202001	K. michiganensis	ND	Strain	Fungal isolates	PRJNA839239	SAMN28515549	GCA_029027885.1	CP097554	1	6048476	56.0077	1	6048476	86	25	5870	2020	China	K. michiganensis	K. michiganensis
158	Kmfe267	K. michiganensis	ST370	Strain	Human isolates	PRJNA638288	SAMN18138829	GCA_017348855.1	CP071393	6	6398286	55.5202	1	5924548	85	25	6332	2019	China	K. michiganensis	K. michiganensis
159	AKKL-001	K. michiganensis	ST456	Strain	Plant isolates	PRJNA655785	SAMN15755083	GCA_014217275.1	CP060111	1	6149586	55.8303	1	6149586	88	9	5964	2017	China	K. michiganensis	K. michiganensis
160	2022CK-00496	K. michiganensis	ND	Strain	Human isolates	PRJNA288601	SAMN31152637	GCA_027577885.1	CP114149	7	6367456	55.7278	1	5965763	85	25	6286	2022	USA	K. michiganensis	K. michiganensis
161	A2	K. michiganensis	ST50	Strain	Plant isolates	PRJNA793885	SAMN24592235	GCA_021394645.1	JAJVKY000000000	62	5896501	56.0685	7	354364	76	4	5794	2020	USA	K. michiganensis	K. michiganensis
162	2020CK-00215	K. michiganensis	ST50	Strain	Human isolates	PRJNA812595	SAMN15907150	GCA_028736015.1	CP117853	3	6147513	55.8906	1	5940483	86	25	5991	2019	USA	K. michiganensis	K. michiganensis
163	S4_CRE4	K. michiganensis	ST50	Strain	Human isolates	PRJNA667445	SAMN16387624	GCA_027595545.1	CP074449	5	6149943	55.882	1	5973426	85	25	6024	2017	USA	K. michiganensis	K. michiganensis
164	NCTC13727	K. oxytoca	ST199	Type strain	Human isolates	PRJEB6403	SAMEA3923594	GCA_900636985.1	LR134333	1	5857964	55.1383		5857964	85	26	5581			K. oxytoca	K. oxytoca
165	WCHKl090001	K. huaxiensis	ND	Type strain	Human isolates	PRJNA353728	SAMN08861555	GCA_003261575.2	QAJT00000000	2	6300829	53.2789	1	6183608	86	9	6136	2017	China	K. huaxiensis	K. huaxiensis
166	TOUT106	K. indica	ND	Type strain	Environmental isolates	PRJNA543754	SAMN11776007	GCA_005860775.1	VCHQ00000000	86	5244638	53.5315	11	191451	85	15	5174	2014	India	K. indica	K. indica
167	01A030	K. quasipneumoniae	ND	Type strain	Human isolates	PRJNA768294	SAMN22024800	GCA_020525925.1	CP084876	2	5507230	58.002	1	5343479	86	25	5391	1997		K. quasipneumoniae	K. quasipneumoniae
168	SB5531	K. variicola	ND	Type strain	Human isolates	PRJEB29143	SAMEA4969313	GCA_900978675.1	CAAHGN000000000	48	5442219	57.4339	6	339248	75	4	5259			K. variicola	K. variicola
169	DSM 30104	K. pneumoniae	ND	Type strain	Human isolates	PRJNA89609	SAMN02470063	GCA_000281755.1	AJJI00000000	27	5512347	57	4	459638	77	17	5262			K. pneumoniae	K. pneumoniae
170	200023	K. africana	ND	Type strain	Human isolates	PRJNA768294	SAMN22024779	GCA_020526085.1	CP084874	2	5443802	56.697	1	5243981	86	25	5334	2016		K. africana	K. africana

## Sheet: Table S2
Table S2: Tree analysis statistics generated by BV-BRC webtool
Requested genomes	173
Genomes with data	170
Genomes lacking data	3
Max allowed deletions	5
Max allowed duplications	5
Single-copy genes requested	500
Single-copy genes found	500
Num protein alignments	500
Alignment program	mafft
Protein alignment time	10819.2 seconds
Num aligned amino acids	170282
Num CDS alignments	500
Num aligned nucleotides	510846
Best protein model found by RAxML	JTT
Branch support method	RAxML Fast Bootstrapping
RAxML likelihood	-3.47396e+06
RAxML version	8.2.11
RAxML time	47327.3 seconds
Total time	59017.2 seconds

## Sheet: Table S3
Table S3: Gene family statistics generated by the BV-BRC webtool
Gene families are ranked by alignment score combining mean per-position variability, alignment length, and gappiness.
PGFam	Align. Score	Align. Length	Num Seqs	Mean Sqr Freq	Prop Gaps	Used In Analysis	Product
PGF_00008115	38.22	1486	170	0.992	0.001	TRUE	Glutamate synthase [NADPH] large chain (EC 1.4.1.13)
PGF_02704551	37.45	1407	170	0.998	0	TRUE	DNA-directed RNA polymerase beta' subunit (EC 2.7.7.6)
PGF_08152874	35.06	1321	170	0.965	0.02	TRUE	ATP-dependent helicase HrpA
PGF_07075529	34.94	1260	170	0.984	0.002	TRUE	Inner membrane component of TAM transport system
PGF_02913447	34.61	1265	170	0.973	0	TRUE	Uncharacterized protein YhdP
PGF_01058419	33.02	1181	170	0.961	0.006	FALSE	Exodeoxyribonuclease V beta chain (EC 3.1.11.5)
PGF_00416410	32.64	1077	170	0.994	0.003	TRUE	Carbamoyl-phosphate synthase large chain (EC 6.3.5.5)
PGF_02906415	32.4	1115	170	0.97	0.008	FALSE	Mechanosensitive channel MscK
PGF_00029683	32.17	1053	170	0.991	0.005	TRUE	Multidrug efflux system AcrAB-TolC, inner-membrane proton/drug antiporter AcrB (RND type)
PGF_05075484	30.73	980	170	0.981	0.012	TRUE	RNA polymerase associated protein RapA
PGF_10461681	30.31	1159	170	0.89	0.066	TRUE	Ribonuclease E (EC 3.1.26.12)
PGF_06812369	29.1	860	170	0.992	0	TRUE	Leucyl-tRNA synthetase (EC 6.1.1.4)
PGF_07284660	28.27	814	170	0.991	0	TRUE	Acyl-coenzyme A dehydrogenase FadE (EC 1.3.8.-)
PGF_00008595	28.27	807	170	0.995	0	TRUE	Glycerol-3-phosphate acyltransferase (EC 2.3.1.15)
PGF_00013857	27.14	746	170	0.994	0.001	TRUE	Inactive (p)ppGpp 3'-pyrophosphohydrolase domain / GTP pyrophosphokinase (EC 2.7.6.5), (p)ppGpp synthetase I
PGF_00011081	26.68	731	170	0.987	0	TRUE	Helicase PriA essential for oriC/DnaA-independent DNA replication
PGF_00017965	26.64	715	170	0.996	0	TRUE	Lysine decarboxylase, inducible (EC 4.1.1.18)
PGF_03104485	26.57	712	170	0.996	0	TRUE	Polyribonucleotide nucleotidyltransferase (EC 2.7.7.8)
PGF_02996778	26.23	743	170	0.962	0.019	FALSE	Enoyl-CoA hydratase (EC 4.2.1.17) / Delta(3)-cis-delta(2)-trans-enoyl-CoA isomerase (EC 5.3.3.8) / 3-hydroxyacyl-CoA dehydrogenase (EC 1.1.1.35) / 3-hydroxybutyryl-CoA epimerase (EC 5.1.2.3)
PGF_02226715	26.12	693	170	0.992	0	TRUE	ATP-dependent DNA helicase RecG (EC 3.6.4.12)
PGF_00006129	26.04	736	170	0.96	0.027	TRUE	Formate dehydrogenase H (EC 1.2.1.2)
PGF_00035406	25.89	682	170	0.992	0	TRUE	Potassium-transporting ATPase B chain (EC 3.6.3.12) (TC 3.A.3.7.1)
PGF_10292989	25.89	704	170	0.976	0.002	TRUE	Protease II (EC 3.4.21.83)
PGF_00027524	25.8	728	170	0.956	0.02	FALSE	Ornithine decarboxylase (EC 4.1.1.17)
PGF_03060077	25.66	698	170	0.971	0.001	TRUE	4-alpha-glucanotransferase (amylomaltase) (EC 2.4.1.25)
PGF_03609651	25.49	680	170	0.977	0.007	FALSE	Methionyl-tRNA synthetase (EC 6.1.1.10)
PGF_00404019	25.43	658	170	0.991	0.001	TRUE	Biosynthetic arginine decarboxylase (EC 4.1.1.19)
PGF_00065482	25.34	644	170	0.999	0	TRUE	Uncharacterized protein YeaG
PGF_00424627	25.26	646	170	0.994	0	TRUE	3D-(3,5/4)-trihydroxycyclohexane-1,2-dione hydrolase (EC 3.7.1.22)
PGF_03331177	25.2	655	170	0.985	0	TRUE	AaeAB efflux system for hydroxylated, aromatic carboxylic acids, inner membrane subunit AaeB
PGF_00426593	25.1	637	170	0.995	0	TRUE	5-keto-2-deoxygluconokinase (EC 2.7.1.92) / uncharacterized domain
PGF_00903690	24.94	644	170	0.983	0	TRUE	Exoribonuclease II (EC 3.1.13.1)
PGF_02166416	24.92	636	170	0.988	0	TRUE	PTS system, mannitol-specific IIC component / PTS system, mannitol-specific IIB component (EC 2.7.1.197) / PTS system, mannitol-specific IIA component (EC 2.7.1.197)
PGF_05949521	24.55	615	170	0.99	0.002	TRUE	Protein translocase subunit SecD
PGF_00012969	24.53	634	170	0.974	0.005	TRUE	Phosphomethylpyrimidine synthase ThiC (EC 4.1.99.17)
PGF_00424971	24.51	610	170	0.992	0	TRUE	Excinuclease ABC subunit C
PGF_00033488	24.38	603	170	0.993	0	TRUE	Phosphogluconate dehydratase (EC 4.2.1.12)
PGF_00019053	24.01	605	170	0.976	0	TRUE	Maltodextrin glucosidase (EC 3.2.1.20)
PGF_08515716	23.99	582	170	0.995	0	TRUE	Lipid A export permease/ATP-binding protein MsbA
PGF_03743176	23.83	625	170	0.953	0.019	TRUE	Selenocysteine-specific translation elongation factor
PGF_02868070	23.81	598	170	0.973	0.013	TRUE	Efflux ABC transporter, permease/ATP-binding protein MdlA
PGF_00358715	23.73	597	170	0.971	0.018	TRUE	Ribosomal protein S12p methylthiotransferase accessory factor YcaO
PGF_07516252	23.72	577	170	0.988	0	TRUE	Outer membrane component of TAM transport system
PGF_00596539	23.7	588	170	0.978	0	TRUE	Efflux ABC transporter for glutathione/L-cysteine, essential for assembly of bd-type respiratory oxidases => CydD subunit
PGF_07058357	23.7	580	170	0.984	0.005	TRUE	Single-stranded-DNA-specific exonuclease RecJ
PGF_09939762	23.58	557	170	0.999	0	TRUE	SSU ribosomal protein S1p
PGF_03855586	23.55	585	170	0.973	0.002	TRUE	Lon protease homolog YcbZ
PGF_00037629	23.44	554	170	0.996	0	TRUE	Propanediol dehydratase large subunit (EC 4.2.1.28)
PGF_00044292	23.41	559	170	0.99	0.001	TRUE	Putative sulfate permease
PGF_08257730	23.39	559	170	0.989	0.002	TRUE	Inner membrane protein YbaL, KefB/KefC family
PGF_04205755	23.39	575	170	0.975	0.011	TRUE	Ribulokinase (EC 2.7.1.16)
PGF_00008326	23.3	555	170	0.989	0	TRUE	Glutaminyl-tRNA synthetase (EC 6.1.1.18)
PGF_03751665	23.29	551	170	0.992	0	TRUE	L-lactate permease
PGF_00035405	23.26	559	170	0.984	0	TRUE	Potassium-transporting ATPase A chain (EC 3.6.3.12) (TC 3.A.3.7.1)
PGF_03751973	23.21	548	170	0.992	0.001	TRUE	Inner membrane protein translocase and chaperone YidC, long form
PGF_00064460	23.16	546	170	0.991	0	TRUE	Ubiquinone biosynthesis regulatory protein kinase UbiB
PGF_00030901	23.03	538	170	0.993	0	TRUE	Murein peptide ABC transporter, substrate-binding protein (requires DppBCDF)
PGF_00736089	22.9	570	170	0.959	0.022	FALSE	Hydroxylamine reductase (EC 1.7.99.1)
PGF_01756427	22.89	550	170	0.976	0.005	FALSE	Trehalase (EC 3.2.1.28) @ Cytoplasmic trehalase (EC 3.2.1.28)
PGF_00065890	22.85	558	170	0.967	0.012	TRUE	Undecaprenyl phosphate-alpha-4-amino-4-deoxy-L-arabinose arabinosyl transferase (EC 2.4.2.43) @ Polymyxin resistance protein PmrK
PGF_02158779	22.45	520	170	0.984	0.006	TRUE	Di-tripeptide/cation symporter
PGF_00056814	22.44	520	170	0.984	0	TRUE	Anthranilate synthase, aminase component (EC 4.1.3.27)
PGF_00025850	22.42	535	170	0.969	0	TRUE	2,3-dihydroxybenzoate-AMP ligase (EC 2.7.7.58) [enterobactin] siderophore @ 2,3-dihydroxybenzoate-AMP ligase (EC 2.7.7.58) of siderophore biosynthesis
PGF_00008537	22.4	503	170	0.999	0	TRUE	Glycerol kinase (EC 2.7.1.30)
PGF_07540743	22.38	536	170	0.967	0	TRUE	Thiamin ABC transporter, transmembrane component
PGF_00990926	22.36	571	170	0.936	0.035	TRUE	Trehalose-6-phosphate hydrolase (EC 3.2.1.93)
PGF_02325838	22.28	512	170	0.985	0	TRUE	Apolipoprotein N-acyltransferase / Copper homeostasis protein CutE
PGF_00006503	22.21	558	170	0.94	0.032	TRUE	Fumarate respiration sensor kinase protein DcuS
PGF_08113587	22.15	500	170	0.991	0	FALSE	Galactofuranose ABC transporter, ATP-binding protein
PGF_07235150	22.1	525	170	0.965	0.027	TRUE	Peptidoglycan lipid II flippase MurJ
PGF_06027248	22.09	491	170	0.997	0	TRUE	Glucose-6-phosphate 1-dehydrogenase (EC 1.1.1.49)
PGF_00050980	22.06	511	170	0.976	0.001	TRUE	Sensory histidine kinase BaeS
PGF_10308124	21.97	494	170	0.988	0	TRUE	Inositol transport system ATP-binding protein
PGF_00050643	21.93	500	170	0.981	0	TRUE	Hexose-phosphate uptake signal transduction histidine-protein kinase/phosphatase UhpB
PGF_08788152	21.91	483	170	0.997	0	TRUE	Trk potassium uptake system protein TrkH
PGF_00015971	21.88	493	170	0.985	0.006	TRUE	L-2,4-diaminobutyrate decarboxylase (EC 4.1.1.86)
PGF_07370370	21.77	503	170	0.971	0.008	TRUE	Voltage-gated H(+)/2Cl(-) exchange transporter ClcA
PGF_07297343	21.74	488	170	0.984	0	TRUE	Sensor histidine kinase PhoQ (EC 2.7.13.3)
PGF_00012901	21.69	475	170	0.995	0	TRUE	Hydroxyaromatic non-oxidative decarboxylase protein C (EC 4.1.1.-)
PGF_00420732	21.68	485	170	0.985	0	TRUE	Cytosol nonspecific dipeptidase (EC 3.4.13.18)
PGF_08562657	21.68	474	170	0.996	0	TRUE	tRNA-i(6)A37 methylthiotransferase (EC 2.8.4.3)
PGF_00013100	21.67	477	170	0.992	0	TRUE	D-glycero-beta-D-manno-heptose 1-phosphate adenylyltransferase (EC 2.7.7.70) / D-glycero-beta-D-manno-heptose-7-phosphate kinase (EC 2.7.1.167)
PGF_00029589	21.64	480	170	0.988	0	TRUE	PTS system, arbutin-, cellobiose-, and salicin-specific IIB component / PTS system, arbutin-, cellobiose-, and salicin-specific IIC component
PGF_03144220	21.62	506	170	0.961	0.022	TRUE	Cytoplasmic alpha-amylase (EC 3.2.1.1)
PGF_00054959	21.6	475	170	0.991	0	TRUE	Sulfate adenylyltransferase subunit 1 (EC 2.7.7.4)
PGF_00040401	21.57	470	170	0.995	0	TRUE	Cell division protein FtsP
PGF_06230969	21.52	507	170	0.956	0.002	TRUE	NAD(P)H-hydrate epimerase (EC 5.1.99.6) / ADP-dependent (S)-NAD(P)H-hydrate dehydratase (EC 4.2.1.136)
PGF_00048282	21.51	489	170	0.972	0.002	TRUE	Rhamnulokinase (EC 2.7.1.5)
PGF_00066502	21.5	466	170	0.996	0	TRUE	Asparaginyl-tRNA synthetase (EC 6.1.1.22)
PGF_01176567	21.44	464	170	0.995	0	TRUE	Galactose-proton symport
PGF_00007818	21.39	491	170	0.965	0.003	TRUE	16S rRNA (cytosine(1407)-C(5))-methyltransferase (EC 2.1.1.178)
PGF_02209787	21.38	467	170	0.99	0.004	TRUE	Conserved protein YcjX with nucleoside triphosphate hydrolase domain
PGF_05195027	21.28	466	170	0.986	0.013	TRUE	ATP synthase beta chain (EC 3.6.3.14)
PGF_00053553	21.27	478	170	0.973	0.025	TRUE	Soluble pyridine nucleotide transhydrogenase (EC 1.6.1.1)
PGF_02620298	21.13	457	170	0.988	0	TRUE	Argininosuccinate lyase (EC 4.3.2.1)
PGF_02960239	21.11	450	170	0.995	0	TRUE	TldE protein, part of TldE/TldD proteolytic complex
PGF_00401551	21.06	457	170	0.985	0	TRUE	Multidrug efflux transporter MdtK/NorM (MATE family)
PGF_03779043	21.06	455	170	0.987	0.001	TRUE	Outer membrane stress sensor protease DegQ, serine protease
PGF_02802027	21.03	449	170	0.993	0	TRUE	Guanine/hypoxanthine permease GhxP
PGF_00023598	21.03	448	170	0.994	0	TRUE	N,N'-diacetylchitobiose-specific 6-phospho-beta-glucosidase (EC 3.2.1.86)
PGF_00017612	21.03	446	170	0.996	0	TRUE	Low-affinity gluconate/H+ symporter GntU
PGF_00019038	21.03	444	170	0.998	0	TRUE	ATP-dependent hsl protease ATP-binding subunit HslU
PGF_00421038	21	445	170	0.995	0	TRUE	D-serine permease DsdX
PGF_02902740	20.97	458	170	0.98	0.013	TRUE	Low-affinity putrescine importer PlaP
PGF_00023256	20.95	471	170	0.965	0	TRUE	Uncharacterized transporter MdtD of major facilitator superfamily (MFS)
PGF_00037558	20.91	457	170	0.978	0.008	FALSE	Proline-specific permease ProY
PGF_00034566	20.9	473	170	0.961	0.023	FALSE	Poly(A) polymerase (EC 2.7.7.19)
PGF_00474012	20.89	440	170	0.996	0	TRUE	Uncharacterized MFS-type transporter YhjE
PGF_00039347	20.88	448	170	0.986	0.001	TRUE	Putative ECA polymerase WzyE
PGF_02748988	20.87	437	170	0.998	0	TRUE	Proton/glutamate symporter @ Proton/aspartate symporter
PGF_00035446	20.87	445	170	0.989	0	TRUE	PLP-dependent aminotransferase NCgl2355 (class III)
PGF_08454293	20.86	457	170	0.976	0.002	TRUE	N-acetylglucosamine-1-phosphate uridyltransferase (EC 2.7.7.23) / Glucosamine-1-phosphate N-acetyltransferase (EC 2.3.1.157)
PGF_00417961	20.86	440	170	0.994	0	TRUE	Chromosome partition protein MukF
PGF_04108994	20.83	468	170	0.963	0.004	TRUE	Inorganic triphosphatase (EC 3.6.1.25)
PGF_00023403	20.79	440	170	0.991	0	TRUE	Murein DD-endopeptidase MepM
PGF_01147190	20.75	482	170	0.945	0.003	TRUE	Deoxyribodipyrimidine photolyase (EC 4.1.99.3)
PGF_00066884	20.73	443	170	0.985	0	TRUE	Xaa-Pro dipeptidase PepQ (EC 3.4.13.9)
PGF_03844705	20.72	433	170	0.996	0	TRUE	Anaerobic C4-dicarboxylate transporter DcuA
PGF_00033073	20.72	469	170	0.957	0.024	FALSE	Phenylalanine-specific permease
PGF_00008648	20.71	436	170	0.992	0	TRUE	Glycerol-3-phosphate-binding protein
PGF_10535181	20.68	430	170	0.997	0	TRUE	Tol-Pal system beta propeller repeat protein TolB
PGF_04431830	20.67	549	170	0.882	0.098	FALSE	Thermostable carboxypeptidase 1 (EC 3.4.17.19)
PGF_00066867	20.63	438	170	0.986	0	TRUE	Xaa-Pro aminopeptidase (EC 3.4.11.9)
PGF_06162930	20.63	438	170	0.986	0	TRUE	UDP-N-acetylmuramoyl-L-alanine--D-glutamate ligase (EC 6.3.2.9)
PGF_04521913	20.6	452	170	0.969	0	TRUE	UDP-N-acetylmuramoyl-tripeptide--D-alanyl-D-alanine ligase (EC 6.3.2.10)
PGF_00007028	20.59	426	170	0.997	0	TRUE	Ribosome LSU-associated GTP-binding protein HflX
PGF_03231750	20.54	426	170	0.995	0	TRUE	Branched-chain amino acid ABC transporter, permease protein LivM (TC 3.A.1.4.1)
PGF_02105064	20.5	479	170	0.937	0.054	FALSE	Uncharacterized protease YegQ
PGF_04620152	20.49	483	170	0.932	0	FALSE	Pantothenate:Na+ symporter (TC 2.A.21.1.1)
PGF_02452671	20.48	432	170	0.985	0.006	FALSE	Cell division trigger factor (EC 5.2.1.8)
PGF_02213711	20.46	421	170	0.997	0	TRUE	ATP-dependent RNA helicase RhlB (EC 3.6.4.13)
PGF_07075462	20.44	428	170	0.988	0.001	FALSE	Periplasmic chaperone and peptidyl-prolyl cis-trans isomerase of outer membrane proteins SurA (EC 5.2.1.8)
PGF_10297270	20.44	424	170	0.993	0	TRUE	3-deoxy-D-manno-octulosonic acid transferase (EC 2.4.99.12)(EC 2.4.99.13)
PGF_00063916	20.39	424	170	0.99	0	TRUE	Tyrosyl-tRNA synthetase (EC 6.1.1.1)
PGF_10444249	20.3	423	170	0.987	0.002	TRUE	Murein hydrolase activator EnvC
PGF_10125426	20.29	424	170	0.985	0.012	TRUE	Peptidoglycan glycosyltransferase FtsW (EC 2.4.1.129)
PGF_07844318	20.29	427	170	0.982	0.002	TRUE	3-phosphoshikimate 1-carboxyvinyltransferase (EC 2.5.1.19)
PGF_00063999	20.26	567	170	0.851	0.134	FALSE	UDP-N-acetylmuramate--L-alanine ligase (EC 6.3.2.8)
PGF_12866975	20.22	435	170	0.97	0.005	TRUE	Sensory histidine kinase in two-component regulatory system with RstA
PGF_01036334	20.22	420	170	0.987	0	TRUE	UDP-N-acetyl-D-mannosamine dehydrogenase (EC 1.1.1.336)
PGF_05387084	20.21	417	170	0.99	0	TRUE	Gamma-glutamyl phosphate reductase (EC 1.2.1.41)
PGF_00417376	20.02	452	170	0.942	0.005	FALSE	3-carboxy-cis,cis-muconate cycloisomerase (EC 5.5.1.2)
PGF_10396871	20.01	470	170	0.923	0.066	FALSE	Periplasmic space glucose-6-phosphate sensor protein UhpC
PGF_08193163	19.97	406	170	0.991	0	TRUE	N-acetylornithine aminotransferase (EC 2.6.1.11) @ N-succinyl-L,L-diaminopimelate aminotransferase (EC 2.6.1.17)
PGF_07724894	19.93	448	170	0.942	0.022	FALSE	COG1649 predicted glycoside hydrolase
PGF_00424602	19.92	413	170	0.98	0	TRUE	Enterobactin exporter EntS
PGF_00466006	19.92	411	170	0.982	0	TRUE	Multidrug efflux pump MdfA/Cmr (of MFS type), broad spectrum
PGF_01613113	19.89	426	170	0.964	0.024	FALSE	Uncharacterized MFS-type transporter YnfM
PGF_00006331	19.88	406	170	0.987	0	FALSE	Fosmidomycin resistance protein
PGF_09111052	19.84	405	170	0.986	0.002	TRUE	Phosphopantothenoylcysteine decarboxylase (EC 4.1.1.36) / Phosphopantothenoylcysteine synthetase (EC 6.3.2.5)
PGF_06605523	19.81	413	170	0.975	0	TRUE	Uncharacterized protein KPN_00625
PGF_00015517	19.78	424	170	0.96	0	TRUE	Iron-sulfur cluster assembly protein SufD
PGF_08074580	19.75	402	170	0.985	0.007	TRUE	Lipoprotein releasing system transmembrane protein LolC
PGF_06423260	19.74	397	170	0.991	0	TRUE	2-amino-3-ketobutyrate coenzyme A ligase (EC 2.3.1.29)
PGF_02496863	19.72	399	170	0.987	0	TRUE	Probable sugar efflux transporter
PGF_10416455	19.69	394	170	0.992	0	TRUE	Multidrug efflux pump EmrD (of MFS type)
PGF_00023796	19.67	406	170	0.976	0.006	FALSE	N-acetylglucosamine-6P-responsive transcriptional repressor NagC, ROK family
PGF_02277678	19.63	387	170	0.998	0	TRUE	Phosphoglycerate kinase (EC 2.7.2.3)
PGF_04965976	19.55	404	170	0.973	0.015	TRUE	Putrescine transport ATP-binding protein PotG (TC 3.A.1.11.2)
PGF_00769755	19.52	457	170	0.913	0.048	TRUE	16S rRNA (cytosine(967)-C(5))-methyltransferase (EC 2.1.1.176)
PGF_10373476	19.51	446	170	0.924	0.059	FALSE	Diaminopimelate decarboxylase (EC 4.1.1.20)
PGF_00580333	19.49	389	170	0.988	0	TRUE	Lipopolysaccharide assembly protein LapB
PGF_00033971	19.46	392	170	0.983	0	TRUE	Formate-dependent phosphoribosylglycinamide formyltransferase
PGF_07583562	19.46	409	170	0.962	0.007	TRUE	Cysteine desulfurase (EC 2.8.1.7) => SufS
PGF_00045150	19.43	394	170	0.979	0.006	FALSE	Sugar efflux transporter A
PGF_10415315	19.34	378	170	0.995	0.001	FALSE	ABC transporter-like system, substrate-binding protein (cluster 4, leucine/isoleucine/valine/benzoate)
PGF_07015581	19.24	387	170	0.978	0.013	TRUE	Carbamoyl-phosphate synthase small chain (EC 6.3.5.5)
PGF_00070457	19.23	376	170	0.992	0	TRUE	dTDP-4-amino-4,6-dideoxygalactose transaminase (EC 2.6.1.59)
PGF_00040677	19.21	397	170	0.964	0.008	TRUE	Inner membrane transport protein YdhC
PGF_09087715	19.21	462	170	0.894	0.052	TRUE	tRNA(Ile)-lysidine synthetase (EC 6.3.4.19)
PGF_04044064	19.2	375	170	0.991	0	TRUE	Ferrous iron transport periplasmic protein EfeO, contains peptidase-M75 domain and (frequently) cupredoxin-like domain
PGF_00426259	19.18	413	170	0.944	0.01	TRUE	FIG004798: Putative cytoplasmic protein
PGF_08127242	19.13	393	170	0.965	0.016	TRUE	Glutamine-dependent 2-keto-4-methylthiobutyrate transaminase
PGF_00069740	19.09	377	170	0.983	0	TRUE	2-iminoacetate synthase (ThiH) (EC 4.1.99.19)
PGF_00067739	19.09	369	170	0.994	0	TRUE	[4Fe-4S] cluster assembly scaffold protein Mrp (=ApbC)
PGF_04048555	19.08	373	170	0.988	0	TRUE	UPF0118 inner membrane protein YdiK
PGF_06566462	19.03	379	170	0.977	0	TRUE	Epoxyqueuosine reductase (EC 1.17.99.6) QueG
PGF_06708493	19.02	378	170	0.978	0.005	TRUE	23S rRNA (guanine(1835)-N(2))-methyltransferase (EC 2.1.1.174)
PGF_08461341	18.96	365	170	0.992	0	TRUE	Lipopolysaccharide export system permease protein LptF
PGF_00033359	18.95	360	170	0.999	0	TRUE	Phospho-N-acetylmuramoyl-pentapeptide-transferase (EC 2.7.8.13)
PGF_03006190	18.95	392	170	0.957	0	TRUE	2-polyprenyl-6-methoxyphenol hydroxylase
PGF_00007012	18.93	364	170	0.992	0	TRUE	GTP-binding and nucleic acid-binding protein YchF
PGF_00780840	18.92	367	170	0.988	0.008	TRUE	Undecaprenyl-phosphate alpha-N-acetylglucosaminyl 1-phosphate transferase (EC 2.7.8.33)
PGF_00424600	18.92	402	170	0.944	0.007	TRUE	Enterobactin esterase
PGF_10343884	18.9	367	170	0.986	0.005	TRUE	Branched-chain amino acid ABC transporter, substrate-binding protein LivJ (TC 3.A.1.4.1)
PGF_01479318	18.85	361	170	0.992	0.001	TRUE	Membrane-bound lytic murein transglycosylase C (EC 3.2.1.n1)
PGF_00599308	18.83	377	170	0.97	0	TRUE	Uncharacterized metal-dependent hydrolase STM4445
PGF_00020168	18.82	370	170	0.979	0.015	FALSE	Membrane-bound lytic murein transglycosylase A
PGF_03376086	18.8	378	170	0.967	0.001	FALSE	Alpha-D-ribose 1-methylphosphonate 5-triphosphate diphosphatase (EC 3.6.1.63)
PGF_00423089	18.75	367	170	0.979	0	TRUE	Diaminohydroxyphosphoribosylaminopyrimidine deaminase (EC 3.5.4.26) / 5-amino-6-(5-phosphoribosylamino)uracil reductase (EC 1.1.1.193)
PGF_00413226	18.73	366	170	0.979	0	TRUE	tRNA (uracil(54)-C5)-methyltransferase (EC 2.1.1.35) @ tmRNA (uracil(341)-C5)-methyltransferase
PGF_00040888	18.68	371	170	0.97	0	TRUE	Glutamate--cysteine ligase-like protein YbdK
PGF_02064356	18.65	377	170	0.961	0.022	TRUE	Adenosylhomocysteinase (EC 3.3.1.1)
PGF_10363383	18.65	381	170	0.955	0.026	FALSE	Murein hydrolase activator NlpD
PGF_00048334	18.64	354	170	0.991	0	TRUE	Rhodanese domain protein, Enterobacterial subgroup, YceA homolog
PGF_00420012	18.64	398	170	0.934	0.009	FALSE	Cystathionine beta-lyase MalY (EC 4.4.1.8) @ Maltose regulon modulator
PGF_03926660	18.63	352	170	0.993	0	TRUE	Inner membrane protein YeeA
PGF_00011990	18.61	355	170	0.988	0	TRUE	Histidinol-phosphatase (EC 3.1.3.15) / Imidazoleglycerol-phosphate dehydratase (EC 4.2.1.19)
PGF_00886151	18.6	355	170	0.987	0.003	TRUE	Glycine betaine/L-proline transport system permease protein ProW (TC 3.A.1.12.1)
PGF_00024274	18.57	355	170	0.986	0	TRUE	N5-carboxyaminoimidazole ribonucleotide synthase (EC 6.3.4.18)
PGF_02941611	18.52	362	170	0.973	0	TRUE	Hydroxycarboxylate dehydrogenase (NADP+) HcxA
PGF_03811905	18.51	353	170	0.985	0	TRUE	Histidinol-phosphate aminotransferase (EC 2.6.1.9)
PGF_00024222	18.49	372	170	0.959	0	TRUE	N-methyl-L-tryptophan oxidase, SolA
PGF_00065640	18.48	353	170	0.984	0	TRUE	Uncharacterized protein YncE
PGF_00065603	18.46	425	170	0.896	0.04	TRUE	Uncharacterized protein YidR
PGF_03701810	18.44	357	170	0.976	0.015	FALSE	Cell-division-associated, ABC-transporter-like signaling protein FtsX
PGF_02617708	18.4	352	170	0.981	0	TRUE	A/G-specific adenine glycosylase (EC 3.2.2.-)
PGF_01110486	18.38	374	170	0.95	0.014	TRUE	Flavodoxin reductases (ferredoxin-NADPH reductases) family 1
PGF_09129813	18.37	395	170	0.924	0.07	TRUE	Glutamate 5-kinase (EC 2.7.2.11) / RNA-binding C-terminal domain PUA
PGF_00017283	18.32	358	170	0.968	0	TRUE	Lipopolysaccharide core heptosyltransferase III
PGF_00019974	18.31	353	170	0.974	0	FALSE	Membrane protein YcjF
PGF_01033770	18.27	336	170	0.997	0	TRUE	Dihydroorotate dehydrogenase (quinone) (EC 1.3.5.2)
PGF_10479741	18.23	376	170	0.94	0.033	FALSE	Glycosyltransferase
PGF_03126065	18.23	340	170	0.988	0	FALSE	Putative esterase YheT functionally coupled to phosphoribulokinase homolog
PGF_00055398	18.17	364	170	0.952	0.012	TRUE	TDP-N-acetylfucosamine:lipid II N-acetylfucosaminyltransferase (EC 2.4.1.325)
PGF_00008611	18.16	342	170	0.982	0.012	TRUE	Glycerol-3-phosphate dehydrogenase [NAD(P)+] (EC 1.1.1.94)
PGF_03850442	18.16	377	170	0.935	0.044	FALSE	Possible protease sohB (EC 3.4.21.-)
PGF_00023555	18.15	337	170	0.989	0	TRUE	Myo-inositol 2-dehydrogenase 1 (EC 1.1.1.18)
PGF_00047187	18.15	337	170	0.989	0	FALSE	Regulator of RpoS
PGF_00418710	18.13	331	170	0.996	0	TRUE	Uncharacterized protease YhbU
PGF_07889681	18.09	334	170	0.99	0	TRUE	N-acetyl-gamma-glutamyl-phosphate reductase (EC 1.2.1.38)
PGF_00902417	18.07	335	170	0.987	0.003	TRUE	HflC protein
PGF_00004441	18.04	335	170	0.986	0	TRUE	Ferric enterobactin transport system permease protein FepD (TC 3.A.1.14.2)
PGF_00648450	18.02	372	170	0.934	0.057	TRUE	Rod shape-determining protein MreB
PGF_00021418	17.99	348	170	0.964	0.023	TRUE	Mgl repressor and galactose ultrainduction factor GalS, HTH-type transcriptional regulator
PGF_05828488	17.97	337	170	0.979	0	TRUE	HoxN/HupN/NixA family nickel/cobalt transporter
PGF_00017229	17.94	348	170	0.961	0.028	TRUE	Lipopolysaccharide biosynthesis protein WzzE
PGF_05579323	17.93	362	170	0.942	0.008	TRUE	L-threonine 3-O-phosphate decarboxylase (EC 4.1.1.81)
PGF_10369954	17.93	332	170	0.984	0.012	TRUE	Rod shape-determining protein MreC
PGF_00048928	17.91	379	170	0.92	0.068	TRUE	Ribosome small subunit biogenesis RbfA-release protein RsgA
PGF_10500186	17.9	326	170	0.991	0	TRUE	L-arabinose ABC transporter, permease protein AraH
PGF_00035607	17.89	335	170	0.977	0.003	TRUE	Predicted L-rhamnose ABC transporter, transmembrane component 2
PGF_00550785	17.88	327	170	0.989	0.001	TRUE	Inner membrane protein YtfF
PGF_07421229	17.85	320	170	0.998	0	TRUE	6-phosphofructokinase (EC 2.7.1.11)
PGF_00067360	17.84	328	170	0.985	0	TRUE	YihE protein, a ser/thr kinase implicated in LPS synthesis and Cpx signalling
PGF_03295105	17.81	346	170	0.957	0.005	FALSE	Uncharacterized oxidoreductase YdgJ
PGF_00709681	17.8	325	170	0.988	0	TRUE	Inner membrane protein YrbG, predicted calcium/sodium:proton antiporter
PGF_00020966	17.8	338	170	0.968	0.006	TRUE	ATP:Cob(I)alamin adenosyltransferase (EC 2.5.1.17) @ ATP:Cob(I)alamin adenosyltransferase (EC 2.5.1.17), propanediol utilization / Uncharacterized conserved protein GlcG
PGF_05399159	17.8	319	170	0.996	0	TRUE	Acetyl-coenzyme A carboxyl transferase alpha chain (EC 6.4.1.2)
PGF_00016047	17.77	346	170	0.955	0.029	FALSE	L-asparaginase I, cytoplasmic (EC 3.5.1.1)
PGF_00004444	17.77	330	170	0.978	0	TRUE	Ferric enterobactin transport system permease protein FepG (TC 3.A.1.14.2)
PGF_05956722	17.75	351	170	0.948	0.029	FALSE	Iron compound ABC transporter, permease protein
PGF_00413182	17.75	341	170	0.961	0.009	TRUE	tRNA ho5U(34) carboxymethyltransferase
PGF_00026866	17.74	323	170	0.987	0	TRUE	Octaprenyl diphosphate synthase (EC 2.5.1.90)
PGF_00045738	17.67	318	170	0.991	0.003	TRUE	Putrescine transport system permease protein PotH (TC 3.A.1.11.2)
PGF_01954904	17.67	323	170	0.983	0	TRUE	2-ketogluconate 6-phosphate reductase (EC 1.1.1.43)
PGF_00001776	17.65	339	170	0.959	0.009	TRUE	ABC transporter ATP-binding protein YdcT
PGF_00420953	17.64	320	170	0.986	0.009	TRUE	3-oxoacyl-[acyl-carrier-protein] synthase, KASIII (EC 2.3.1.180)
PGF_02029456	17.62	320	170	0.985	0	TRUE	Ferrochelatase, protoheme ferro-lyase (EC 4.99.1.1)
PGF_02996782	17.61	345	170	0.948	0.041	FALSE	LSU rRNA pseudouridine(955/2504/2580) synthase (EC 5.4.99.24)
PGF_08072252	17.6	324	170	0.978	0	TRUE	NADPH dependent aldo-keto reductase => YajO
PGF_02390924	17.6	313	170	0.995	0	TRUE	16S rRNA (cytosine(1402)-N(4))-methyltransferase (EC 2.1.1.199)
PGF_01809653	17.57	327	170	0.972	0.018	TRUE	Uncharacterized inner membrane transporter YhbE
PGF_01054379	17.55	671	170	0.677	0.319	FALSE	Adenylosuccinate lyase (EC 4.3.2.2) @ SAICAR lyase (EC 4.3.2.2)
PGF_06868199	17.5	308	170	0.997	0	TRUE	Branched-chain amino acid ABC transporter, permease protein LivH (TC 3.A.1.4.1)
PGF_05362726	17.48	309	170	0.995	0	TRUE	Formate dehydrogenase formation protein FdhE
PGF_00017281	17.46	323	170	0.971	0	TRUE	Lipopolysaccharide core heptosyltransferase I
PGF_06025565	17.44	308	170	0.994	0	TRUE	Uncharacterized efflux ABC transporter, ATP-binding protein YadG
PGF_10097367	17.43	318	170	0.978	0.001	TRUE	Porphobilinogen deaminase (EC 2.5.1.61)
PGF_00016041	17.4	358	170	0.92	0.053	TRUE	L-arabinose ABC transporter, substrate-binding protein AraF
PGF_05873936	17.39	305	170	0.996	0	TRUE	Hydrogen peroxide-inducible genes activator => OxyR
PGF_04807486	17.39	316	170	0.978	0.01	TRUE	tRNA dimethylallyltransferase (EC 2.5.1.75)
PGF_04231551	17.36	315	170	0.978	0	TRUE	Trehalose operon transcriptional repressor
PGF_08244241	17.32	326	170	0.959	0	TRUE	Tetraacyldisaccharide 4'-kinase (EC 2.7.1.130)
PGF_02168439	17.32	315	170	0.976	0	TRUE	Osmoprotectant ABC transporter ATP-binding subunit YehX
PGF_03070403	17.24	303	170	0.99	0	TRUE	Glutamate/aspartate ABC transporter, substrate-binding protein GltI (TC 3.A.1.3.4)
PGF_00038913	17.23	317	170	0.968	0	TRUE	Aldo/keto reductase, SCO4109 family
PGF_10561718	17.2	306	170	0.983	0.001	TRUE	DnaJ-class molecular chaperone CbpA
PGF_00052943	17.19	298	170	0.996	0	TRUE	Site-specific tyrosine recombinase XerD
PGF_00006955	17.19	333	170	0.942	0.044	TRUE	Uncharacterized GNAT family acetyltransferase YiiD
PGF_00006228	17.18	310	170	0.976	0.01	TRUE	Formate hydrogenlyase subunit 4
PGF_03011092	17.17	299	170	0.993	0	TRUE	ATP phosphoribosyltransferase (EC 2.4.2.17) => HisGl
PGF_00039385	17.13	310	170	0.973	0.001	TRUE	AaeAB efflux system for hydroxylated, aromatic carboxylic acids, membrane fusion component AaeA
PGF_00876943	17.11	308	170	0.975	0	TRUE	1,4-dihydroxy-2-naphthoate polyprenyltransferase (EC 2.5.1.74)
PGF_07157721	17.11	295	170	0.996	0	TRUE	Heme O synthase, protoheme IX farnesyltransferase, COX10-CtaB
PGF_00017855	17.08	319	170	0.956	0.037	TRUE	LysR family transcriptional regulator YdcI
PGF_02903501	17.08	295	170	0.994	0	TRUE	Glycerol-3-phosphate ABC transporter, permease protein UgpA (TC 3.A.1.1.3)
PGF_00012288	17.05	310	170	0.969	0	FALSE	Homocysteine S-methyltransferase (EC 2.1.1.10)
PGF_00017407	17.04	294	170	0.994	0	TRUE	Lipoprotein NlpI
PGF_00401090	17.03	312	170	0.964	0	TRUE	2-ketogluconate kinase (EC 2.7.1.13)
PGF_00037828	17.02	294	170	0.992	0.003	TRUE	Protease HtpX
PGF_03375902	17.01	307	170	0.971	0	TRUE	Virulence factor MviM
PGF_05091456	16.99	298	170	0.984	0.003	TRUE	Uncharacterized inner membrane protein RarD
PGF_03839583	16.97	299	170	0.982	0	TRUE	Lysine exporter LysO
PGF_00017899	16.97	300	170	0.98	0	TRUE	LysR-family transcriptional regulator KPN_00345
PGF_08592966	16.96	339	170	0.921	0.071	FALSE	Murein-DD-endopeptidase (EC 3.4.99.-)
PGF_04835795	16.95	300	170	0.979	0	TRUE	Site-specific tyrosine recombinase XerC
PGF_03882257	16.89	294	170	0.985	0	TRUE	Nitrate ABC transporter, permease protein
PGF_08837849	16.89	294	170	0.985	0	TRUE	Cytidine deaminase (EC 3.5.4.5)
PGF_12669939	16.88	296	170	0.981	0.006	FALSE	Ribose ABC transporter, substrate-binding protein RbsB (TC 3.A.1.2.1)
PGF_00015259	16.87	287	170	0.996	0	TRUE	ATP synthase gamma chain (EC 3.6.3.14)
PGF_10462808	16.82	294	170	0.981	0.007	TRUE	33 kDa chaperonin HslO
PGF_06936561	16.78	283	170	0.997	0	TRUE	Translation elongation factor Ts
PGF_02613926	16.73	290	170	0.982	0	TRUE	Ribulosamine/erythrulosamine 3-kinase potentially involved in protein deglycation
PGF_00051550	16.72	287	170	0.987	0	TRUE	Shikimate/quinate 5-dehydrogenase I beta (EC 1.1.1.282)
PGF_01709666	16.72	285	170	0.991	0	TRUE	Protein involved in stability of MscS mechanosensitive channel
PGF_00048840	16.72	293	170	0.977	0	TRUE	Ribosomal protein L11 methyltransferase
PGF_08154601	16.7	281	170	0.996	0	TRUE	Glycerol-3-phosphate ABC transporter, permease protein UgpE (TC 3.A.1.1.3)
PGF_05930156	16.69	290	170	0.98	0.014	TRUE	Inner membrane protein YihY, formerly thought to be RNase BN
PGF_00048836	16.67	292	170	0.976	0.007	TRUE	LSU rRNA pseudouridine(2604) synthase (EC 5.4.99.21)
PGF_12908096	16.67	287	170	0.984	0	TRUE	Spermidine synthase (EC 2.5.1.16)
PGF_03843109	16.62	305	170	0.952	0	TRUE	Lipase, GDXG family
PGF_10525969	16.6	315	170	0.935	0.047	TRUE	Magnesium and cobalt efflux protein CorC
PGF_00024855	16.56	281	170	0.988	0	TRUE	NADPH-dependent 7-cyano-7-deazaguanine reductase (EC 1.7.1.13)
PGF_10349833	16.54	301	170	0.953	0.034	TRUE	Phosphogluconate repressor HexR, RpiR family
PGF_00016393	16.51	273	170	0.999	0	TRUE	LSU ribosomal protein L2p (L8e)
PGF_06721510	16.49	319	170	0.923	0.047	TRUE	Muramoyltetrapeptide carboxypeptidase (EC 3.4.17.13)
PGF_00048285	16.42	276	170	0.989	0	TRUE	Rhamnulose-1-phosphate aldolase (EC 4.1.2.19)
PGF_08518355	16.42	271	170	0.997	0	TRUE	ATP synthase F0 sector subunit a (EC 3.6.3.14)
PGF_02781328	16.41	275	170	0.99	0	TRUE	NAD synthetase (EC 6.3.1.5)
PGF_00423709	16.35	275	170	0.986	0	TRUE	DnaJ-like protein DjlA
PGF_00020993	16.35	275	170	0.986	0	TRUE	Methylglyoxal reductase, dihydroxyacetone producing @ 2,5-didehydrogluconate reductase (2-dehydro-D-gluconate-forming) (EC 1.1.1.274)
PGF_03376140	16.34	278	170	0.98	0	TRUE	L-rhamnose operon regulatory protein RhaS
PGF_00424985	16.32	288	170	0.961	0.008	FALSE	Excinuclease cho (excinuclease ABC alternative C subunit)
PGF_08049323	16.3	269	170	0.994	0	TRUE	Peptide ABC transporter, ATP-binding protein SapF
PGF_00016210	16.27	294	170	0.949	0.031	TRUE	L-rhamnose operon transcriptional activator RhaR
PGF_03375596	16.26	270	170	0.989	0	TRUE	Sugar phosphatase YidA (EC 3.1.3.23)
PGF_01176589	16.25	273	170	0.984	0	TRUE	4-hydroxy-tetrahydrodipicolinate reductase (EC 1.17.1.8)
PGF_00064294	16.25	268	170	0.992	0.002	FALSE	UPF0294 protein YafD
PGF_00043067	16.23	318	170	0.91	0.06	TRUE	Putative periplasmic protein YibQ, distant homology with nucleoside diphosphatase and polysaccharide deacetylase
PGF_05740384	16.22	269	170	0.989	0	TRUE	Formamidopyrimidine-DNA glycosylase (EC 3.2.2.23)
PGF_07609122	16.22	270	170	0.987	0.004	TRUE	Pyrroline-5-carboxylate reductase (EC 1.5.1.2)
PGF_00425802	16.21	270	170	0.986	0	TRUE	FIG002708: Protein SirB1
PGF_00038071	16.2	271	170	0.984	0.001	FALSE	Protein containing transglutaminase-like domain, putative cysteine protease
PGF_00037979	16.16	274	170	0.977	0.006	FALSE	Protein YeeZ
PGF_00426474	16.13	270	170	0.982	0.004	TRUE	5-deoxy-glucuronate isomerase (EC 5.3.1.30)
PGF_00023883	16.08	277	170	0.966	0.004	TRUE	N-acetylmuramoyl-L-alanine amidase (EC 3.5.1.28) @ 1,6-anhydro-N-acetylmuramyl-L-alanine amidase
PGF_00033729	16.08	262	170	0.993	0	TRUE	Acyl-[acyl-carrier-protein]--UDP-N-acetylglucosamine O-acyltransferase (EC 2.3.1.129)
PGF_07114837	16.08	260	170	0.997	0.001	TRUE	Phospholipid ABC transporter permease protein MlaE
PGF_07420523	16.08	268	170	0.982	0	TRUE	Exodeoxyribonuclease III (EC 3.1.11.2)
PGF_06005828	16.04	282	170	0.955	0.042	TRUE	Phospholipid ABC transporter ATP-binding protein MlaF
PGF_00025686	16.04	262	170	0.991	0	TRUE	Nitrate ABC transporter, ATP-binding protein
PGF_07763915	16.03	299	170	0.927	0.057	TRUE	Bis(5'-nucleosyl)-tetraphosphatase, symmetrical (EC 3.6.1.41)
PGF_00695458	16.01	274	170	0.967	0	TRUE	Urease accessory protein UreD
PGF_00049323	16	264	170	0.985	0	TRUE	S-adenosylmethionine decarboxylase proenzyme (EC 4.1.1.50), prokaryotic class 1A
PGF_02706008	15.98	265	170	0.982	0.004	TRUE	tRNA pseudouridine(65) synthase (EC 5.4.99.26)
PGF_01033782	15.97	273	170	0.967	0.025	TRUE	HAD phosphatase YigL
PGF_00041607	15.96	258	170	0.994	0.002	FALSE	Uncharacterized inner membrane protein STM4443
PGF_02011760	15.95	258	170	0.993	0	TRUE	Imidazole glycerol phosphate synthase cyclase subunit
PGF_00011619	15.95	258	170	0.993	0	TRUE	Hexuronate utilization operon transcriptional repressor ExuR
PGF_00007834	15.91	257	170	0.992	0	TRUE	Glucitol operon repressor
PGF_00026615	15.89	257	170	0.991	0	TRUE	N-acetylglutamate kinase (EC 2.7.2.8)
PGF_00016263	15.87	300	170	0.917	0.039	TRUE	L-threonine kinase in B12 biosynthesis (EC 2.7.1.177)
PGF_00019005	15.87	266	170	0.973	0	TRUE	Malonate decarboxylase gamma subunit
PGF_03726865	15.86	257	170	0.989	0	TRUE	Lactate-responsive regulator LldR in Enterobacteria, GntR family
PGF_00066257	15.86	253	170	0.997	0	TRUE	Uridine phosphorylase (EC 2.4.2.3)
PGF_00024615	15.84	257	170	0.988	0	TRUE	NADH pyrophosphatase (EC 3.6.1.22), decaps 5'-NAD modified RNA
PGF_10414515	15.82	266	170	0.97	0.011	TRUE	Nucleoside triphosphate pyrophosphohydrolase MazG (EC 3.6.1.8)
PGF_00024602	15.82	297	170	0.918	0.074	TRUE	Acetate operon repressor IclR
PGF_04175327	15.82	256	170	0.989	0	TRUE	Thiazole synthase (EC 2.8.1.10)
PGF_08110668	15.78	252	170	0.994	0	TRUE	Glycerol-3-phosphate regulon repressor GlpR
PGF_12788369	15.78	263	170	0.973	0	TRUE	Endonuclease VIII
PGF_00056138	15.72	259	170	0.977	0.011	TRUE	2-dehydro-3-deoxyglucarate aldolase (EC 4.1.2.20)
PGF_03752794	15.7	259	170	0.976	0	TRUE	Membrane Protein Functionally coupled to the MukBEF Chromosome Partitioning Mechanism
PGF_00049546	15.65	282	170	0.932	0.033	TRUE	SAM-dependent methyltransferase YafE (UbiE paralog)
PGF_00049344	15.64	266	170	0.959	0.026	TRUE	tRNA uridine 5-oxyacetic acid(34) methyltransferase (EC 2.1.1.-)
PGF_00016076	15.57	250	170	0.985	0	TRUE	L-cystine ABC transporter (wide substrate range), ATP-binding protein YecC
PGF_07631588	15.57	245	170	0.995	0	TRUE	Acyl-CoA:1-acyl-sn-glycerol-3-phosphate acyltransferase (EC 2.3.1.51) @ Acyl-ACP:1-acyl-sn-glycerol-3-phosphate acyltransferase (EC 2.3.1.n4)
PGF_10506571	15.57	246	170	0.993	0	TRUE	DNA polymerase III epsilon subunit (EC 2.7.7.7)
PGF_01709769	15.57	258	170	0.969	0.001	TRUE	Putative two-domain glycosyltransferase
PGF_02893929	15.55	247	170	0.99	0.002	TRUE	3'(2'),5'-bisphosphate nucleotidase (EC 3.1.3.7)
PGF_03034557	15.55	244	170	0.996	0	TRUE	Fumarate reductase iron-sulfur protein (EC 1.3.5.4)
PGF_00418128	15.55	248	170	0.987	0	TRUE	3-deoxy-manno-octulosonate cytidylyltransferase (EC 2.7.7.38)
PGF_00042517	15.55	252	170	0.979	0.002	TRUE	Putative outer membrane protein
PGF_06206721	15.54	246	170	0.991	0	TRUE	Putative L,D-transpeptidase YafK
PGF_06023067	15.53	247	170	0.988	0	TRUE	Carboxy-S-adenosyl-L-methionine synthase
PGF_00019972	15.53	247	170	0.988	0	TRUE	Membrane protein YciC, linked to IspA
PGF_00984073	15.52	241	170	0.999	0	TRUE	Phosphate transport system regulatory protein PhoU
PGF_08228852	15.51	252	170	0.977	0.008	TRUE	Zinc ABC transporter, ATP-binding protein ZnuC
PGF_08582746	15.49	243	170	0.994	0	TRUE	23S rRNA (guanosine(2251)-2'-O)-methyltransferase (EC 2.1.1.185)
PGF_04505269	15.49	241	170	0.998	0	TRUE	SSU ribosomal protein S2p (SAe)
PGF_00006447	15.48	258	170	0.964	0.032	FALSE	Fumarate and nitrate reduction regulatory protein
PGF_00016080	15.46	287	170	0.913	0.072	TRUE	L-cystine ABC transporter (wide substrate range), substrate-binding protein FliY
PGF_02923127	15.46	241	170	0.996	0	TRUE	Uridylate kinase (EC 2.7.4.22)
PGF_00036928	15.45	328	170	0.853	0.095	FALSE	Probable acyltransferase YihG
PGF_00051717	15.44	249	170	0.978	0	TRUE	NADP-dependent 3-hydroxy acid dehydrogenase YdfG (EC 1.1.1.381) @ 3-hydroxypropionate dehydrogenase (EC 1.1.1.298)
PGF_08167671	15.44	243	170	0.99	0	TRUE	TonB-ExbBD energy transducing system, ExbB subunit
PGF_00015510	15.44	248	170	0.98	0	TRUE	Iron-sulfur cluster assembly ATPase protein SufC
PGF_07668817	15.43	248	170	0.98	0.002	FALSE	Ferredoxin--NADP(+) reductase (EC 1.18.1.2) @ Flavodoxin--NADP(+) reductase (EC 1.19.1.1)
PGF_00060184	15.42	249	170	0.977	0	TRUE	Transcriptional regulatory protein YciT
PGF_00064196	15.4	243	170	0.988	0	TRUE	Arginine ABC transporter, substrate-binding protein ArtJ
PGF_07669868	15.39	240	170	0.993	0	TRUE	Response regulator BaeR
PGF_02744226	15.34	266	170	0.941	0.034	TRUE	Alkanesulfonate ABC transporter ATP-binding protein SsuB
PGF_03871537	15.34	266	170	0.941	0.049	TRUE	Putative oxidoreductase
PGF_00064489	15.34	238	170	0.994	0	TRUE	Arginine ABC transporter, permease protein ArtQ
PGF_02787474	15.33	265	170	0.942	0.03	FALSE	Hydroxyethylthiazole kinase (EC 2.7.1.50)
PGF_00502921	15.32	250	170	0.969	0.028	TRUE	Arginine ABC transporter, substrate-binding protein ArtI
PGF_08215614	15.32	239	170	0.991	0.004	TRUE	SanA protein
PGF_00662997	15.31	246	170	0.976	0	TRUE	Cobalamin synthase (EC 2.7.8.26)
PGF_10233208	15.31	243	170	0.982	0	TRUE	16S rRNA (uracil(1498)-N(3))-methyltransferase (EC 2.1.1.193)
PGF_00696203	15.29	365	170	0.8	0.19	FALSE	Peptide chain release factor 2 @ programmed frameshift-containing
PGF_00060186	15.26	239	170	0.987	0	TRUE	Two-component transcriptional response regulator BtsR
PGF_04294484	15.24	249	170	0.966	0	TRUE	Epimerase KguE
PGF_00049889	15.22	232	170	1	0	TRUE	SSU ribosomal protein S3p (S3e)
PGF_00025032	15.21	237	170	0.988	0	TRUE	NMN phosphatase (EC 3.1.3.5); Class B acid phosphatase precursor (EC 3.1.3.2)
PGF_00425922	15.21	239	170	0.984	0.004	TRUE	FIG004016: Uncharacterized protein YggN
PGF_00008106	15.19	284	170	0.901	0.083	FALSE	Glutamate racemase (EC 5.1.1.3)
PGF_00599432	15.17	240	170	0.979	0	TRUE	Oxygen-insensitive NADPH nitroreductase (EC 1.-.-.-)
PGF_00426342	15.16	240	170	0.979	0.002	TRUE	FIG005121: SAM-dependent methyltransferase (EC 2.1.1.-)
PGF_07175005	15.15	252	170	0.954	0	FALSE	Metal-dependent hydrolases of the beta-lactamase superfamily I; PhnP protein
PGF_08122432	15.14	236	170	0.985	0	TRUE	2-C-methyl-D-erythritol 4-phosphate cytidylyltransferase (EC 2.7.7.60)
PGF_02087077	15.13	243	170	0.971	0.008	TRUE	Transcriptional regulator PhnF
PGF_00761827	15.12	256	170	0.945	0.01	FALSE	Beta-ketoadipate enol-lactone hydrolase (EC 3.1.1.24)
PGF_00924816	15.1	237	170	0.981	0	TRUE	Thiol:disulfide interchange protein DsbC
PGF_00648054	15.1	230	170	0.995	0	TRUE	Tol-Pal system protein TolQ
PGF_00031593	15.1	236	170	0.983	0.001	TRUE	Peroxyureidoacrylate/ureidoacrylate amidohydrolase RutB (EC 3.5.1.110)
PGF_00065815	15.09	239	170	0.976	0.004	TRUE	Uncharacterized putative hydrolase YigB
PGF_10535258	15.09	233	170	0.988	0	TRUE	Lipoprotein-releasing system ATP-binding protein LolD
PGF_00007154	15.06	237	170	0.978	0	TRUE	Gamma-D-Glutamyl-meso-Diaminopimelate Amidase
PGF_02380724	15.05	231	170	0.99	0	TRUE	Quercetin 2,3-dioxygenase (EC 1.13.11.24) => YhhW
PGF_00777996	15.02	232	170	0.986	0	TRUE	5'-methylthioadenosine nucleosidase (EC 3.2.2.16) @ S-adenosylhomocysteine nucleosidase (EC 3.2.2.9)
PGF_03187833	14.99	241	170	0.965	0.002	FALSE	FolM Alternative dihydrofolate reductase 1
PGF_05587835	14.98	242	170	0.963	0.001	TRUE	Hydroxymethylpyrimidine ABC transporter, ATPase component
PGF_00424141	14.97	235	170	0.977	0.008	TRUE	Electron transport complex protein RnfE
PGF_00420612	14.96	249	170	0.948	0.012	TRUE	Cytoplasmic copper homeostasis protein CutC
PGF_07654159	14.94	224	170	0.998	0	TRUE	Transcriptional regulatory protein PhoP
PGF_06269104	14.91	242	170	0.959	0.005	TRUE	Monofunctional biosynthetic peptidoglycan transglycosylase
PGF_00906049	14.9	224	170	0.996	0	TRUE	Glutamate/aspartate ABC transporter, permease protein GltK (TC 3.A.1.3.4)
PGF_00421103	14.9	228	170	0.986	0	TRUE	3-oxoadipate CoA-transferase subunit A (EC 2.8.3.6)
PGF_00048586	14.88	252	170	0.937	0.058	FALSE	Ribonuclease PH (EC 2.7.7.56)
PGF_10202888	14.88	229	170	0.983	0	TRUE	tRNA (guanosine(18)-2'-O)-methyltransferase (EC 2.1.1.34)
PGF_02820109	14.87	222	170	0.998	0	TRUE	GTP cyclohydrolase I (EC 3.5.4.16) type 1
PGF_00051120	14.87	233	170	0.974	0.005	FALSE	Septum site-determining protein MinC
PGF_00016078	14.87	222	170	0.998	0	TRUE	L-cystine ABC transporter (wide substrate range), permease protein YecS
PGF_00034350	14.86	236	170	0.967	0.013	FALSE	Quercetin 2,3-dioxygenase (EC 1.13.11.24) => YhhW
PGF_05791620	14.84	240	170	0.958	0.023	FALSE	Uncharacterized transcriptional regulator YieP, GntR family
PGF_00785249	14.83	332	170	0.814	0.165	FALSE	Integral membrane protein
PGF_06180612	14.8	271	170	0.899	0.03	FALSE	Uncharacterized SAM-binding protein YdcF
PGF_00039721	14.78	219	170	0.999	0	TRUE	Putative TEGT family carrier/transport protein
PGF_02873160	14.76	221	170	0.993	0	TRUE	Putative preQ0 transporter YhhQ
PGF_00408176	14.74	223	170	0.987	0.004	TRUE	UPF0441 protein YgiB
PGF_00046185	14.74	232	170	0.967	0.006	TRUE	Alpha-D-ribose 1-methylphosphonate 5-triphosphate synthase subunit PhnL (EC 2.7.8.37)
PGF_02792560	14.7	231	170	0.967	0	TRUE	tRNA threonylcarbamoyladenosine biosynthesis protein TsaB
PGF_10469496	14.65	225	170	0.976	0	TRUE	DNA-binding response regulator KdpE
PGF_00013040	14.6	236	170	0.95	0	FALSE	UPF0257 lipoprotein YnfC
PGF_00416654	14.57	217	170	0.989	0	TRUE	3,4-dihydroxy-2-butanone 4-phosphate synthase (EC 4.1.99.12)
PGF_01776925	14.56	213	170	0.998	0	TRUE	Uridine kinase (EC 2.7.1.48)
PGF_00730641	14.56	213	170	0.997	0	TRUE	4-hydroxy-2-oxoglutarate aldolase (EC 4.1.3.16) @ 2-dehydro-3-deoxyphosphogluconate aldolase (EC 4.1.2.14)
PGF_04244475	14.54	214	170	0.994	0	TRUE	Adenylate kinase (EC 2.7.4.3)
PGF_00056496	14.54	233	170	0.953	0	TRUE	Thiamin ABC transporter, ATPase component
PGF_00003416	14.54	219	170	0.983	0	TRUE	Uncharacterized fumarylacetoacetase-like protein YcgM
PGF_02282777	14.5	256	170	0.907	0.023	TRUE	Trans-aconitate 2-methyltransferase (EC 2.1.1.144)
PGF_10659937	14.48	211	170	0.997	0	TRUE	Phospholipid ABC transporter shuttle protein MlaC
PGF_10381714	14.47	213	170	0.991	0	TRUE	Orotate phosphoribosyltransferase (EC 2.4.2.10)
PGF_05182506	14.44	215	170	0.985	0	TRUE	Hypothetical metal-binding enzyme, YcbL homolog
PGF_00403733	14.43	212	170	0.991	0	TRUE	predicted 4-deoxy-L-threo-5-hexosulose-uronate ketol-isomerase (EC 5.3.1.17)
PGF_02589988	14.41	220	170	0.971	0.01	TRUE	LSU rRNA pseudouridine(2457) synthase (EC 5.4.99.20)
PGF_00037630	14.41	229	170	0.952	0.035	TRUE	Propanediol dehydratase medium subunit (EC 4.2.1.28)
PGF_00048824	14.38	219	170	0.972	0.006	FALSE	LSU rRNA pseudouridine(746) synthase (EC 5.4.99.29) @ tRNA pseudouridine(32) synthase (EC 5.4.99.28)
PGF_00016852	14.37	212	170	0.987	0	TRUE	Leucine efflux protein
PGF_00415581	14.37	209	170	0.994	0.003	FALSE	23S rRNA (uridine(2552)-2'-O)-methyltransferase (EC 2.1.1.166)
PGF_00043605	14.35	212	170	0.985	0	TRUE	Transcriptional regulator, AcrR family
PGF_01217385	14.34	218	170	0.971	0.005	TRUE	Enhancing lycopene biosynthesis protein 2
PGF_00016431	14.33	209	170	0.991	0.004	FALSE	LSU ribosomal protein L3p (L3e)
PGF_08136090	14.33	226	170	0.953	0	TRUE	Probable iron export ATP-binding protein FetA
PGF_06111020	14.32	213	170	0.981	0	TRUE	Thymidylate kinase (EC 2.7.4.9)
PGF_00064803	14.3	208	170	0.992	0	TRUE	Uncharacterized membrane protein YhhN
PGF_00007026	14.27	211	170	0.983	0.005	TRUE	GTP-binding protein EngB
PGF_00054323	14.25	206	170	0.993	0	TRUE	YciO protein, TsaC/YrdC paralog
PGF_00473519	14.25	206	170	0.993	0.003	TRUE	Superoxide dismutase [Mn] (EC 1.15.1.1)
PGF_03189552	14.2	203	170	0.996	0	TRUE	Holliday junction ATP-dependent DNA helicase RuvA (EC 3.6.4.12)
PGF_00017409	14.19	215	170	0.968	0.019	TRUE	Lipoprotein YcfM, part of a salvage pathway of unknown substrate
PGF_12666810	14.19	207	170	0.986	0	TRUE	Threonine efflux protein RhtC
PGF_03810679	14.17	202	170	0.997	0	TRUE	SOS-response repressor and protease LexA (EC 3.4.21.88)
PGF_00049893	14.17	206	170	0.987	0.006	FALSE	SSU ribosomal protein S4p (S9e) @ SSU ribosomal protein S4p (S9e), zinc-independent
PGF_04007946	14.17	214	170	0.968	0	TRUE	Octanoate-[acyl-carrier-protein]-protein-N-octanoyltransferase (EC 2.3.1.181)
PGF_03112776	14.16	217	170	0.961	0.025	FALSE	Transcriptional regulator RutR of pyrimidine catabolism (TetR family)
PGF_02463284	14.14	201	170	0.998	0	TRUE	Recombination protein RecR
PGF_01953726	14.11	232	170	0.926	0.055	TRUE	Uncharacterized protein YtfB
PGF_01747642	14.08	203	170	0.988	0	TRUE	Outer membrane lipoprotein component of lipoprotein transport system LolB
PGF_02409343	14.06	204	170	0.984	0	TRUE	Integral membrane protein
PGF_00021037	14.05	203	170	0.986	0	TRUE	Methylthioribulose-1-phosphate dehydratase (EC 4.2.1.109)
PGF_00425679	14.04	204	170	0.983	0	TRUE	FIG000605: protein co-occurring with transport systems (COG1739)
PGF_10375388	14.04	242	170	0.903	0.086	TRUE	UPF0758 protein YicR
PGF_01291823	14.04	211	170	0.966	0	TRUE	Thiamin-phosphate pyrophosphorylase (EC 2.5.1.3)
PGF_01412799	14.01	231	170	0.922	0.069	TRUE	UPF0056 inner membrane protein YchE
PGF_03322305	14.01	245	170	0.895	0.056	FALSE	GNAT family acetyltransferase PA5433
PGF_04004610	14	206	170	0.975	0	TRUE	Protocatechuate 3,4-dioxygenase alpha chain (EC 1.13.11.3)
PGF_00058666	13.95	198	170	0.991	0	TRUE	Transcriptional regulator SlmA, TetR family
PGF_02658061	13.92	201	170	0.982	0.01	TRUE	Phosphoribosyl-AMP cyclohydrolase (EC 3.5.4.19) / Phosphoribosyl-ATP pyrophosphatase (EC 3.6.1.31)
PGF_01935566	13.89	213	170	0.952	0	TRUE	Nicotinamidase (EC 3.5.1.19)
PGF_00210946	13.88	233	170	0.909	0.058	TRUE	Uncharacterized protein YjaH
PGF_00014195	13.85	195	170	0.992	0	TRUE	Inner membrane protein YohC
PGF_07133621	13.84	202	170	0.974	0.001	TRUE	16S rRNA (guanine(966)-N(2))-methyltransferase (EC 2.1.1.171)
PGF_04867467	13.82	196	170	0.987	0	TRUE	Imidazole glycerol phosphate synthase amidotransferase subunit HisH
PGF_01810305	13.82	200	170	0.977	0.02	TRUE	Uncharacterized protein YjaG
PGF_07071261	13.81	200	170	0.976	0.02	TRUE	GTP cyclohydrolase II (EC 3.5.4.25)
PGF_00026362	13.81	197	170	0.984	0	TRUE	Nucleoside 5-triphosphatase RdgB (dHAPTP, dITP, XTP-specific) (EC 3.6.1.66)
PGF_00055273	13.78	193	170	0.992	0	TRUE	Superoxide dismutase [Fe] (EC 1.15.1.1)
PGF_00020195	13.75	196	170	0.982	0	TRUE	Membrane-bound metal-dependent hydrolase YdjM, induced during SOS response
PGF_00020322	13.72	224	170	0.917	0.038	FALSE	Metal-binding protein ZinT
PGF_02489591	13.71	192	170	0.989	0	TRUE	Uncharacterized Nudix hydrolase NudL
PGF_02942020	13.69	189	170	0.996	0	TRUE	Peptidyl-prolyl cis-trans isomerase PpiA precursor (EC 5.2.1.8)
PGF_04788810	13.69	199	170	0.97	0.025	TRUE	Peptidyl-tRNA hydrolase (EC 3.1.1.29)
PGF_03799365	13.68	188	170	0.998	0	TRUE	Translation elongation factor P
PGF_01630994	13.59	209	170	0.94	0.001	FALSE	putative acid phosphatase
PGF_04457297	13.57	198	170	0.965	0	TRUE	5-formyltetrahydrofolate cyclo-ligase (EC 6.3.3.2)
PGF_00048926	13.57	185	170	0.998	0	TRUE	Ribosome recycling factor
PGF_00012972	13.57	188	170	0.99	0.004	TRUE	ADP compounds hydrolase NudE
PGF_00064774	13.57	196	170	0.969	0.012	FALSE	Uncharacterized lipoprotein YeaY
PGF_06506752	13.56	191	170	0.981	0.002	FALSE	FMN reductase (NADPH) (EC 1.5.1.38)
PGF_00056170	13.53	198	170	0.961	0	TRUE	Tellurite methyltransferase (EC 2.1.1.265)
PGF_00420063	13.52	200	170	0.956	0.01	TRUE	Cysteine dioxygenase (EC 1.13.11.20)
PGF_09587716	13.5	204	170	0.945	0.026	FALSE	Protein-methionine-sulfoxide reductase heme-binding subunit MsrQ
PGF_07391058	13.49	188	170	0.984	0	TRUE	D-glycero-beta-D-manno-heptose-1,7-bisphosphate 7-phosphatase (EC 3.1.3.82)
PGF_00422589	13.46	185	170	0.99	0	TRUE	DcrB protein precursor
PGF_01167975	13.45	183	170	0.994	0	TRUE	UPF0307 protein YjgA
PGF_03174068	13.45	181	170	0.999	0	TRUE	Transcription antitermination protein NusG
PGF_03128934	13.43	187	170	0.982	0.005	TRUE	Glutathione-regulated potassium-efflux system ancillary protein KefG
PGF_10542937	13.4	213	170	0.918	0.075	TRUE	Hexose-phosphate uptake two-component transcriptional response regulator UhpA
PGF_00416576	13.38	181	170	0.994	0	TRUE	3'-to-5' oligoribonuclease (orn)
PGF_00016443	13.37	179	170	1	0	TRUE	LSU ribosomal protein L5p (L11e)
PGF_03340039	13.35	188	170	0.973	0	TRUE	Isochorismatase family protein YecD
PGF_08843714	13.32	200	170	0.942	0.035	TRUE	Septum formation protein Maf
PGF_00058538	13.32	181	170	0.99	0	TRUE	Antibiotic biosynthesis monooxygenase
PGF_05357708	13.31	193	170	0.958	0.006	TRUE	DNA-3-methyladenine glycosylase (EC 3.2.2.20)
PGF_00067259	13.3	180	170	0.992	0	TRUE	YcfP protein: probably an esterase that is part of a salvage cluster
PGF_00006192	13.27	221	170	0.893	0.087	FALSE	Formate hydrogenlyase subunit 2
PGF_02904774	13.27	196	170	0.948	0	TRUE	Probable malonic semialdehyde reductase RutE (EC 1.1.1.298)
PGF_08056783	13.26	180	170	0.989	0	TRUE	Formate hydrogenlyase subunit 6
PGF_00016444	13.25	177	170	0.996	0	TRUE	LSU ribosomal protein L6p (L9e)
PGF_01785347	13.25	176	170	0.998	0	TRUE	Adenosine (5')-pentaphospho-(5'')-adenosine pyrophosphohydrolase
PGF_03226402	13.23	180	170	0.986	0	TRUE	1,2-dihydroxy-3-keto-5-methylthiopentene dioxygenase (EC 1.13.11.54)
PGF_02790700	13.22	181	170	0.983	0	TRUE	Adenosylcobinamide kinase (EC 2.7.1.156) / Adenosylcobinamide-phosphate guanylyltransferase (EC 2.7.7.62)
PGF_00037978	13.19	189	170	0.959	0	TRUE	Protein YecM
PGF_00019428	13.18	176	170	0.994	0	TRUE	ATP-dependent protease subunit HslV (EC 3.4.25.2)
PGF_02604083	13.17	187	170	0.963	0	TRUE	Ribose 1,5-bisphosphate phosphokinase PhnN (EC 2.7.4.23)
PGF_00731239	13.14	287	170	0.776	0.194	FALSE	Thiaminase II (EC 3.5.99.2) involved in salvage of thiamin pyrimidine moiety, TenA subgroup with Cys in active site
PGF_00008487	13.13	177	170	0.987	0	TRUE	Glutathione-regulated potassium-efflux system ancillary protein KefF
PGF_00421893	13.13	211	170	0.904	0.028	FALSE	DNA transformation protein TfoX
PGF_06274006	13.12	177	170	0.986	0	TRUE	ATP synthase delta chain (EC 3.6.3.14)
PGF_00008838	13.12	238	170	0.85	0.129	FALSE	16S rRNA (guanine(527)-N(7))-methyltransferase (EC 2.1.1.170)
PGF_01553714	13.1	174	170	0.993	0	TRUE	Uncharacterized protein YhbT
PGF_00419702	13.09	173	170	0.995	0	TRUE	Crossover junction endodeoxyribonuclease RuvC (EC 3.1.22.4)
PGF_00014132	13.03	180	170	0.971	0.007	FALSE	Inner membrane protein YccF
PGF_05514477	13.01	205	170	0.909	0.082	FALSE	Chromate reductase (EC 1.6.5.2)
PGF_06724323	12.99	185	170	0.955	0.007	TRUE	O-acetyl-ADP-ribose deacetylase
PGF_00067547	12.97	171	170	0.992	0	TRUE	Zinc uptake regulation protein Zur
PGF_02918910	12.94	211	170	0.891	0.086	FALSE	FIG001587: exported protein
PGF_00064772	12.92	171	170	0.988	0	TRUE	Uncharacterized lipoprotein YbjP
PGF_07549903	12.92	176	170	0.974	0.001	TRUE	Periplasmic thiol:disulfide oxidoreductase DsbB, required for DsbA reoxidation
PGF_00037633	12.89	176	170	0.971	0.017	TRUE	Propanediol dehydratase small subunit (EC 4.2.1.28)
PGF_01213071	12.84	165	170	0.999	0	TRUE	LSU ribosomal protein L10p (P0)
PGF_00426270	12.83	187	170	0.938	0.001	FALSE	FIG004819: Prepilin peptidase dependent protein B precursor
PGF_00049896	12.83	167	170	0.992	0.003	FALSE	SSU ribosomal protein S5p (S2e)
PGF_00413533	12.82	169	170	0.986	0.006	FALSE	Thiol peroxidase, Tpx-type (EC 1.11.1.15)
PGF_05172785	12.82	169	170	0.986	0	TRUE	N5-carboxyaminoimidazole ribonucleotide mutase (EC 5.4.99.18)
PGF_00010746	12.8	193	170	0.921	0.052	TRUE	HTH-type transcriptional regulator RcdA
PGF_00015735	12.78	184	170	0.942	0.011	TRUE	Isopentenyl-diphosphate Delta-isomerase (EC 5.3.3.2)
PGF_01467052	12.77	168	170	0.985	0	TRUE	G/U mismatch-specific uracil DNA glycosylase (EC 3.2.2.28)
PGF_00051544	12.71	177	170	0.955	0.011	TRUE	Shikimate kinase III (EC 2.7.1.71)
PGF_00038882	12.63	191	170	0.914	0.073	FALSE	Protoporphyrinogen IX oxidase, oxygen-independent, HemG
PGF_06683120	12.63	161	170	0.995	0	TRUE	Periplasmic chaperone of outer membrane proteins Skp @ Outer membrane protein H precursor
PGF_01632789	12.61	167	170	0.976	0.006	FALSE	Periplasmic protein CpxP
PGF_00011459	12.6	162	170	0.99	0	TRUE	Hemolysin
PGF_00039503	12.6	205	170	0.88	0.106	FALSE	Putative NAD(P)H nitroreductase YdjA
PGF_02961874	12.55	170	170	0.962	0.007	TRUE	Glycoprotein-polysaccharide metabolism
PGF_00014130	12.5	162	170	0.982	0	TRUE	Inner membrane protein YbjO
PGF_02156631	12.47	156	170	0.998	0	TRUE	Arginine pathway regulatory protein ArgR, repressor of arg regulon
PGF_04315180	12.43	155	170	0.999	0	TRUE	Protein-export protein SecB (maintains pre-export unfolded state)
PGF_07480521	12.43	155	170	0.998	0	TRUE	23S rRNA (pseudouridine(1915)-N(3))-methyltransferase (EC 2.1.1.177)
PGF_00418156	12.42	169	170	0.955	0.036	FALSE	ClpXP protease specificity-enhancing factor SspB
PGF_00417843	12.42	165	170	0.967	0	TRUE	Chorismate--pyruvate lyase (EC 4.1.3.40)
PGF_05549488	12.41	165	170	0.966	0.021	FALSE	PTS IIA-like nitrogen-regulatory protein PtsN
PGF_10546429	12.41	156	170	0.993	0.003	FALSE	ATP synthase F0 sector subunit b (EC 3.6.3.14)
PGF_06458877	12.38	168	170	0.955	0.026	TRUE	Phosphatidylglycerophosphatase A (EC 3.1.3.27)
PGF_03310128	12.38	161	170	0.976	0.006	TRUE	Uncharacterized protein YbeL
PGF_02862285	12.38	1282	170	0.346	0.647	FALSE	Argininosuccinate synthase (EC 6.3.4.5)
PGF_00020996	12.36	157	170	0.986	0	TRUE	Methylglyoxal synthase (EC 4.2.3.3)
PGF_00413203	12.33	157	170	0.984	0	TRUE	tRNA (cytidine(34)-2'-O)-methyltransferase (EC 2.1.1.207)
PGF_01634876	12.31	177	170	0.925	0.01	FALSE	Uncharacterized protein YidF
PGF_00047274	12.3	152	170	0.998	0	TRUE	Transcriptional regulator AsnC
PGF_10522485	12.29	218	170	0.833	0.106	FALSE	Protein YrdA
PGF_00026563	12.27	158	170	0.976	0.001	TRUE	Nudix-like NDP and NTP phosphohydrolase NudJ
PGF_00020361	12.27	157	170	0.979	0.012	TRUE	Metal-dependent hydrolase YbeY, involved in rRNA and/or ribosome maturation and assembly
PGF_01420802	12.26	152	170	0.995	0	TRUE	Transcriptional regulator MraZ
PGF_10470343	12.22	150	170	0.998	0	TRUE	Ferric uptake regulation protein FUR
PGF_03753407	12.16	153	170	0.983	0.001	TRUE	tRNA threonylcarbamoyladenosine biosynthesis protein TsaE
PGF_00026354	12.13	210	170	0.837	0.147	FALSE	Nucleoprotein/polynucleotide-associated enzyme
PGF_00016452	12.12	149	170	0.993	0	TRUE	LSU ribosomal protein L9p
PGF_06858669	12.1	150	170	0.988	0	TRUE	Alpha-D-ribose 1-methylphosphonate 5-triphosphate synthase subunit PhnG (EC 2.7.8.37)
PGF_00645831	12.06	147	170	0.995	0	TRUE	DNA polymerase III chi subunit (EC 2.7.7.7)
PGF_00064280	12.03	148	170	0.989	0	TRUE	UPF0260 protein YcgN
PGF_00065514	12.02	156	170	0.963	0.006	TRUE	Uncharacterized protein YehS
PGF_10499347	12	172	170	0.915	0.015	TRUE	Molybdopterin-guanine dinucleotide biosynthesis protein MobB
PGF_00047152	11.99	160	170	0.948	0.05	TRUE	Redox-sensitive transcriptional activator SoxR
PGF_00423376	11.98	147	170	0.988	0	TRUE	Dihydroneopterin triphosphate pyrophosphohydrolase type 2
PGF_01074065	11.94	148	170	0.982	0	TRUE	Uncharacterized N-acetyltransferase YiaC
PGF_00064284	11.89	152	170	0.965	0	TRUE	UPF0266 membrane protein YobD
PGF_00023308	11.88	144	170	0.99	0.003	FALSE	Multiple antibiotic resistance protein MarR
PGF_03383443	11.84	143	170	0.99	0	TRUE	Peroxiredoxin OsmC (EC 1.11.1.15)
PGF_00041537	11.83	150	170	0.966	0.007	TRUE	Inner membrane protein YdcZ
PGF_00048539	11.82	141	170	0.995	0	TRUE	Ribonuclease E inhibitor RraB
PGF_00820102	11.82	208	170	0.819	0.145	FALSE	2'-5' RNA ligase
PGF_00005576	11.81	142	170	0.991	0	TRUE	16 kDa heat shock protein B
PGF_00013066	11.81	147	170	0.974	0	TRUE	Hypothetical flavoprotein YqcA (clustered with tRNA pseudouridine synthase C)
PGF_01682834	11.81	154	170	0.952	0.035	FALSE	Bacterial ribosome SSU maturation protein RimP
PGF_00006191	11.81	154	170	0.952	0.032	TRUE	Formate hydrogenlyase regulatory protein HycA
PGF_00051143	11.8	230	170	0.778	0.207	TRUE	SeqA protein, negative modulator of initiation of replication
PGF_07695531	11.77	142	170	0.988	0.006	FALSE	LSU ribosomal protein L11p (L12e)
PGF_10441618	11.76	159	170	0.933	0	FALSE	Acetyltransferase, GNAT family
PGF_00065938	11.73	142	170	0.984	0	FALSE	Universal stress protein C
PGF_00980997	11.71	140	170	0.99	0	FALSE	Uncharacterized protein YqiB
PGF_00005948	11.69	146	170	0.968	0	FALSE	Flavoprotein MioC
PGF_00016343	11.66	136	170	1	0	FALSE	LSU ribosomal protein L16p (L10e)
PGF_10123167	11.66	159	170	0.925	0	FALSE	2-amino-4-hydroxy-6-hydroxymethyldihydropteridine pyrophosphokinase (EC 2.7.6.3)
PGF_00014190	11.62	171	170	0.889	0.087	FALSE	Inner membrane protein YlaC
PGF_00038933	11.61	136	170	0.996	0	FALSE	PsiE protein
PGF_00014133	11.6	186	170	0.851	0.115	FALSE	Inner membrane protein YcdZ
PGF_06798165	11.59	142	170	0.973	0.007	FALSE	Transcriptional regulator ZntR, MerR family
PGF_09452281	11.52	133	170	0.999	0	FALSE	Ribosome-binding factor A
PGF_07163125	11.52	136	170	0.987	0	FALSE	Formate hydrogenlyase maturation protein HycH
PGF_00055099	11.46	138	170	0.976	0	FALSE	Sulfur acceptor protein => iron-sulfur cluster assembly SufE
PGF_00707140	11.46	183	170	0.847	0.13	FALSE	Cys-tRNA(Pro) deacylase YbaK
PGF_00419572	11.45	136	170	0.982	0	FALSE	Copper resistance transcriptional regulator CueR (MerR family)
PGF_04369616	11.42	138	170	0.972	0	FALSE	UPF0047 protein YjbQ
PGF_00041555	11.4	136	170	0.978	0	FALSE	Putative inner membrane protein
PGF_00048933	11.38	133	170	0.987	0	FALSE	Ribosome-associated heat shock protein implicated in the recycling of the 50S subunit (S4 paralog)
PGF_00014208	11.36	130	170	0.996	0	FALSE	Inner membrane protein YqjF
PGF_10488938	11.34	141	170	0.955	0.021	FALSE	Putative pre-16S rRNA nuclease YqgF
PGF_00006500	11.32	131	170	0.989	0	FALSE	Fumarate reductase subunit C
PGF_00037591	11.3	137	170	0.965	0.002	FALSE	Proofreading thioesterase in enterobactin biosynthesis EntH
PGF_00033486	11.24	132	170	0.979	0.001	FALSE	Acyl-CoA thioesterase YciA, involved in membrane biogenesis
PGF_00419816	11.23	132	170	0.977	0	FALSE	Curlin genes transcriptional activator
PGF_09669766	11.22	127	170	0.996	0.001	FALSE	Protein translocase subunit SecE
PGF_00064992	11.22	144	170	0.935	0.02	FALSE	Uncharacterized protein KPN_01043
PGF_00053521	11.19	128	170	0.989	0.001	FALSE	Soluble cytochrome b562
PGF_00037945	11.18	135	170	0.963	0.014	FALSE	Protein RcsF
PGF_00013273	11.18	129	170	0.984	0	FALSE	Uncharacterized protein YaeR with similarity to glyoxylase family
PGF_00023306	11.16	127	170	0.99	0.008	FALSE	Multiple antibiotic resistance protein MarA
PGF_00064295	11.16	134	170	0.964	0.015	FALSE	UPF0299 membrane protein YohJ
PGF_00029133	11.16	129	170	0.982	0.009	FALSE	Acidic protein msyB
PGF_00985834	11.09	126	170	0.988	0	FALSE	Aspartate 1-decarboxylase (EC 4.1.1.11)
PGF_01979294	11.09	127	170	0.984	0	FALSE	Dihydroneopterin aldolase (EC 4.1.2.25)
PGF_00015264	11.06	125	170	0.99	0	FALSE	Iron-sulfur cluster assembly iron binding protein SufA
PGF_00065893	11.03	127	170	0.979	0	FALSE	Undecaprenyl phosphate-aminoarabinose flippase subunit ArnF
PGF_02085373	10.98	169	170	0.845	0.114	FALSE	UPF0225 protein YchJ
PGF_01708405	10.98	125	170	0.982	0	FALSE	ApaG protein
PGF_00014154	10.94	122	170	0.991	0	FALSE	Inner membrane protein YhaH
PGF_00016445	10.93	122	170	0.99	0.008	FALSE	LSU ribosomal protein L7p/L12p (P1/P2)
PGF_00979178	10.93	120	170	0.998	0	FALSE	Uncharacterized protein STM4441
PGF_00014129	10.85	127	170	0.963	0.004	FALSE	Inner membrane protein YbjM
PGF_03821527	10.84	125	170	0.97	0	FALSE	Inner membrane protein YbaN
PGF_02139563	10.84	121	170	0.985	0.008	FALSE	6-carboxy-5,6,7,8-tetrahydropterin synthase (EC 4.1.2.50)
PGF_03647550	10.82	224	170	0.723	0.271	FALSE	UPF0234 protein Yitk
PGF_00067257	10.8	124	170	0.97	0	FALSE	YcfL protein: an outer membrane lipoprotein that is part of a salvage cluster
PGF_03843714	10.8	119	170	0.99	0	FALSE	Inner membrane protein YijD
PGF_01170625	10.77	121	170	0.979	0.01	FALSE	Cell division protein FtsL
PGF_00567182	10.77	118	170	0.991	0	FALSE	YcfF/hinT protein: a purine nucleoside phosphoramidase
PGF_00027833	10.76	151	170	0.875	0.025	FALSE	Outer membrane lipoprotein YidQ
PGF_00006501	10.71	119	170	0.982	0.001	FALSE	Fumarate reductase subunit D
PGF_00020162	10.69	120	170	0.976	0.01	FALSE	Inhibitor of vertebrate c-type lysozyme, outer membrane => MliC
PGF_00054476	10.69	115	170	0.996	0	FALSE	Succinate dehydrogenase hydrophobic membrane anchor protein
PGF_08119532	10.66	262	170	0.659	0.301	FALSE	Uncharacterized protein PA4799
PGF_00426629	10.64	148	170	0.875	0.065	FALSE	5-methyl-dCTP pyrophosphohydrolase (EC 3.6.1.-)
PGF_02042827	10.64	129	170	0.936	0	FALSE	Probable tautomerase YolI/YrdN
PGF_02901347	10.61	115	170	0.989	0	FALSE	Inner membrane protein YidH
PGF_00031058	10.61	122	170	0.96	0	FALSE	Periplasmic protein YqjC
PGF_01198982	10.61	129	170	0.934	0.008	FALSE	Acetyl-CoA sensor PanM, required for maturation of L-aspartate decarboxylase
PGF_00007829	10.59	119	170	0.971	0	FALSE	Glucitol operon activator protein
PGF_00064256	10.57	120	170	0.965	0	FALSE	UPF0231 protein YacL
PGF_00035775	10.57	125	170	0.945	0.048	FALSE	Predicted chaperone lipoprotein YacC, potentially involved in protein secretion
PGF_00037998	10.56	112	170	0.998	0	FALSE	UPF0438 protein YifE
PGF_00064776	10.55	153	170	0.853	0.099	FALSE	Uncharacterized lipoprotein YedD
PGF_03326547	10.55	120	170	0.963	0.033	FALSE	Uncharacterized protein YgaC
PGF_00064283	10.5	111	170	0.996	0.001	FALSE	UPF0265 protein YeeX
PGF_00038761	10.5	118	170	0.966	0.009	FALSE	Uncharacterized protein YjbR
PGF_00064212	10.49	115	170	0.978	0.011	FALSE	UPF0131 protein YtfP
PGF_00016368	10.49	110	170	1	0	FALSE	LSU ribosomal protein L22p (L17e)
PGF_00001036	10.44	113	170	0.982	0.008	FALSE	FIG00923183: possible exported protein YebY
PGF_00685189	10.43	110	170	0.995	0	FALSE	Protein translocase subunit YajC
PGF_06389762	10.4	163	170	0.815	0.002	FALSE	L-methionine N-acetyltransferase @ L-phenylalanine N-acetyltransferase (EC 2.3.1.53)
PGF_00425811	10.4	109	170	0.996	0	FALSE	dsDNA mimic protein, highly acidic
PGF_00056821	10.39	109	170	0.995	0	FALSE	Thiosulfate sulfurtransferase GlpE (EC 2.8.1.1)
PGF_10513482	10.39	125	170	0.929	0.03	FALSE	hypothetical protein
PGF_08037056	10.38	116	170	0.964	0.011	FALSE	[NiFe] hydrogenase nickel incorporation protein HypA
PGF_00572136	10.36	124	170	0.931	0	FALSE	Copper resistance protein CopC
PGF_03375263	10.34	111	170	0.981	0	FALSE	Inner membrane protein YdgC
PGF_07040934	10.33	125	170	0.924	0.021	FALSE	Glyoxalase family protein
PGF_00027680	10.29	112	170	0.973	0	FALSE	Osmotically-inducible lipoprotein E
PGF_08424570	10.28	119	170	0.942	0.029	FALSE	Ribonuclease P protein component (EC 3.1.26.5)
PGF_00029532	10.25	106	170	0.996	0	FALSE	PTS system, N,N'-diacetylchitobiose-specific IIB component (EC 2.7.1.196)
PGF_00145700	10.25	120	170	0.936	0	FALSE	Inner membrane protein YidG
PGF_00425757	10.24	108	170	0.986	0	FALSE	FIG002060: uncharacterized protein YggL
PGF_00006336	10.22	106	170	0.993	0	FALSE	Frataxin homolog CyaY, facilitates Fe-S cluster assembly, interacts with IscS
PGF_00053667	10.22	110	170	0.975	0.009	FALSE	Spermidine export protein MdtI
PGF_03879367	10.19	108	170	0.98	0	FALSE	Nitrite reductase [NAD(P)H] small subunit (EC 1.7.1.4)
PGF_00416927	10.18	105	170	0.994	0	FALSE	Cell division protein DivIC (FtsB), stabilizes FtsL against RasP cleavage
PGF_00020747	10.16	105	170	0.992	0.004	FALSE	Methionine repressor MetJ
PGF_00413232	10.16	112	170	0.96	0.027	FALSE	tRNA 2-thiouridine synthesis protein TusE
PGF_00072177	10.13	105	170	0.988	0	FALSE	Heat shock protein HspQ
PGF_00060481	10.1	109	170	0.967	0.001	FALSE	Translation initiation factor SUI1-related protein
PGF_10427098	10.06	104	170	0.986	0	FALSE	Uncharacterized protein YgiN
PGF_00025559	10.02	105	170	0.978	0.001	FALSE	Nickel/cobalt homeostasis protein RcnB
PGF_04016952	9.94	107	170	0.961	0	FALSE	FIG004136: Prepilin peptidase dependent protein C precursor
PGF_00668579	9.87	98	170	0.997	0	FALSE	YciL protein
PGF_02865861	9.54	147	170	0.787	0.191	FALSE	probable membrane protein yjeI
PGF_01959179	9.52	93	170	0.988	0.005	FALSE	Uncharacterized protein YjcB
PGF_00014120	9.49	104	170	0.931	0.038	FALSE	Inner membrane protein YaiY
PGF_05220786	9.43	89	170	0.999	0	FALSE	Cell division topological specificity factor MinE
PGF_08059713	9.42	90	170	0.993	0	FALSE	Phosphocarrier protein, nitrogen regulation associated
PGF_00465284	9.41	93	170	0.976	0.006	FALSE	Protein YcgL
PGF_00065488	9.39	96	170	0.958	0.007	FALSE	Uncharacterized protein YebO
PGF_04208744	9.32	96	170	0.952	0.018	FALSE	Cyd operon protein YbgE
PGF_02069837	9.32	88	170	0.993	0	FALSE	Succinate dehydrogenase flavin-adding protein, antitoxin of CptAB toxin-antitoxin
PGF_00008349	9.31	87	170	0.999	0	FALSE	Glutaredoxin 1
PGF_00037632	9.29	139	170	0.788	0.141	FALSE	Propanediol dehydratase reactivation factor small subunit
PGF_00065481	9.29	93	170	0.963	0.021	FALSE	Uncharacterized protein YeaC
PGF_03348849	9.28	93	170	0.962	0.002	FALSE	Uncharacterized protein YqiC
PGF_00038759	9.27	89	170	0.982	0	FALSE	Protein YihD
PGF_02695498	9.26	143	170	0.774	0.188	FALSE	Uncharacterized protein YgbA
PGF_00064750	9.24	87	170	0.991	0	FALSE	Uncharacterized inner membrane protein YnaJ
PGF_10367439	9.22	97	170	0.936	0.041	FALSE	Acylphosphate phosphohydrolase (EC 3.6.1.7)
PGF_00067273	9.21	154	170	0.742	0.224	FALSE	YebG, DNA damage-inducible gene in SOS regulon, expressed in stationary phase
PGF_00016385	9.19	85	170	0.997	0	FALSE	LSU ribosomal protein L27p
PGF_00049854	9.16	84	170	0.999	0	FALSE	SSU ribosomal protein S17p (S11e)
PGF_01614738	9.14	87	170	0.98	0	FALSE	LSU ribosomal protein L31p @ LSU ribosomal protein L31p, zinc-independent
PGF_00023331	9.14	85	170	0.992	0	FALSE	Multiple stress resistance protein BhsA
PGF_00048290	9.1	86	170	0.981	0	FALSE	Rho-specific inhibitor of transcription termination (YaeO)
PGF_06657755	9.07	86	170	0.978	0	FALSE	Anti-adapter protein IraP
PGF_00037977	9.07	83	170	0.996	0	FALSE	Protein YciN
PGF_01923866	9.07	84	170	0.99	0	FALSE	Acid stress protein IbaG
PGF_10548361	9.04	83	170	0.993	0	FALSE	hypothetical protein
PGF_00259798	8.9	80	170	0.995	0.002	FALSE	hypothetical protein
PGF_10444145	8.89	79	170	1	0	FALSE	ATP synthase F0 sector subunit c (EC 3.6.3.14)
PGF_00025037	8.84	108	170	0.851	0.128	FALSE	NOHBY218; no homolog in Saccharomyces cerevisiae
PGF_01386354	8.81	78	170	0.998	0	FALSE	Major outer membrane lipoprotein Lpp
PGF_03824315	8.8	106	170	0.855	0.111	FALSE	UPF0213 protein YhbQ
PGF_00065658	8.79	79	170	0.989	0	FALSE	Uncharacterized protein YobH
PGF_03278866	8.74	78	170	0.99	0.005	FALSE	LSU ribosomal protein L28p @ LSU ribosomal protein L28p, zinc-independent
PGF_00502502	8.7	76	170	0.997	0.001	FALSE	Cold shock protein of CSP family => CspD (naming convention as in E.coli)
PGF_02728332	8.68	85	170	0.941	0	FALSE	Uncharacterized protein YrdB
PGF_00049858	8.66	75	170	1	0	FALSE	SSU ribosomal protein S18p @ SSU ribosomal protein S18p, zinc-independent
PGF_00012902	8.65	78	170	0.98	0.002	FALSE	Hydroxyaromatic non-oxidative decarboxylase protein D (EC 4.1.1.-)
PGF_00008381	8.63	81	170	0.958	0	FALSE	Glutaredoxin-like protein NrdH, required for reduction of Ribonucleotide reductase class Ib
PGF_01603132	8.54	80	170	0.954	0	FALSE	Uncharacterized protein YhdT
PGF_00065463	8.52	77	170	0.97	0	FALSE	Uncharacterized protein YdcY (not antitoxin to OrtT)
PGF_00416769	8.49	77	170	0.968	0.013	FALSE	Cation transport regulator chaB
PGF_00435430	8.45	153	170	0.683	0.298	FALSE	Ribosomal silencing factor RsfA
PGF_00426671	8.44	92	170	0.88	0.096	FALSE	hypothetical protein
PGF_00038637	8.43	72	170	0.994	0	FALSE	Protein SlyX
PGF_00002132	8.4	72	170	0.989	0	FALSE	UPF0270 protein YheU
PGF_10328292	8.31	70	170	0.993	0.001	FALSE	UPF0337 protein YjbJ
PGF_01542417	8.3	69	170	0.999	0	FALSE	Cold shock protein of CSP family => CspC (naming convention as in E.coli)
PGF_03107473	8.26	70	170	0.988	0.005	FALSE	Cold shock protein of CSP family => CspA (naming convention as in E.coli)
PGF_00065643	8.22	81	170	0.913	0.016	FALSE	Uncharacterized protein YncJ
PGF_00023307	8.21	72	170	0.968	0	FALSE	Multiple antibiotic resistance protein MarB
PGF_03848929	8.18	68	170	0.992	0	FALSE	Uncharacterized protein YtfK
PGF_01682090	8.1	66	170	0.997	0	FALSE	Cytoplasmic protein, probably associated with glutathione-regulated potassium-efflux
PGF_03818138	8.06	65	170	0.999	0	FALSE	LSU ribosomal protein L35p
PGF_00062146	8.04	68	170	0.974	0.014	FALSE	Twin-arginine translocation protein TatE
PGF_10492333	7.93	64	170	0.991	0	FALSE	Bacterioferritin-associated ferredoxin
PGF_00418168	7.88	96	170	0.804	0.15	FALSE	Cnu protein
PGF_02729762	7.88	74	170	0.916	0.046	FALSE	Diaminopimelate decarboxylase and/or diaminopimelate epimerase leader peptide
PGF_00065474	7.7	78	170	0.871	0.102	FALSE	Fumarate hydratase FumD (EC 4.2.1.2)
PGF_00016395	7.68	59	170	1	0	FALSE	LSU ribosomal protein L30p (L7e)
PGF_04792416	7.54	57	170	0.999	0	FALSE	LSU ribosomal protein L32p @ LSU ribosomal protein L32p, zinc-independent
PGF_00016416	7.4	55	170	0.997	0	FALSE	LSU ribosomal protein L33p @ LSU ribosomal protein L33p, zinc-independent
PGF_00027554	7.29	57	170	0.965	0	FALSE	Orphan toxin OrtT
PGF_00065476	7.19	73	170	0.842	0.149	FALSE	Uncharacterized protein YdiH
PGF_08447907	7.07	84	170	0.771	0.224	FALSE	Putative inner membrane protein YjeT (clustered with HflC)
PGF_09324423	6.86	63	170	0.864	0.095	FALSE	Uncharacterized protein YbaM
PGF_05018643	6.85	128	170	0.605	0.373	FALSE	Putative cytoplasmic protein YebV
PGF_00016425	6.77	46	170	0.997	0	FALSE	LSU ribosomal protein L36p @ LSU ribosomal protein L36p, zinc-independent
PGF_00057553	6.03	2310	170	0.126	0.862	FALSE	Transcriptional activator protein LysR
PGF_00424596	6	63	170	0.755	0.234	FALSE	Entericidin B
PGF_04515164	5.99	38	170	0.972	0.026	FALSE	Cytochrome d ubiquinol oxidase subunit X (EC 1.10.3.-)
PGF_00065442	5.76	41	170	0.9	0.083	FALSE	Uncharacterized protein YceO
PGF_00359454	5.68	94	170	0.585	0.383	FALSE	hypothetical protein
PGF_10024837	4.79	3091	170	0.086	0.905	FALSE	NAD-dependent protein deacetylase of SIR2 family

## Sheet: Table S4
Table S4: Pairwise comparison of average nucleotide identity (ANI) values between the 14 strains sequenced in this study and closely related Klebsiella species
	K.q.s.quasipneumoniae 01A030T	K. grimontii 06D021T	K.q.s.similipneumoniae 07A044T	K. africana 200023T	K.p.s.rhinoscleromatis ATCC13884T	K.v.s.variicola DSM15968T	K. michiganensis DSM25444T	NGB-FR1	NGB-FR100	NGB-FR108	NGB-FR111	NGB-FR129	NGB-FR19	NGB-FR21	NGB-FR3	NGB-FR40	NGB-FR49	NGB-FR50	NGB-FR52	NGB-FR67	NGB-FR89	K. indica JCM33718T	K. aerogenes KCTC 2190T	K. singaporensis LMG23571T	K. oxytoca NCTC13727T	K. v. s. tropica SB5531T	K. spallanzanii SB6411T	K. pasteurii SB6412T	K. huaxiensis WCHKl090001T
K.q.s.quasipneumoniae 01A030T	100	83.1436	96.4984	92.8509	93.2907	93.1864	83.1717	83.0312	83.179	82.9966	83.1775	83.0328	83.2082	83.0014	83.2083	83.0456	82.9481	82.9729	82.9723	82.9869	83.2055	81.7394	84.2322	93.1313	82.8369	92.9333	82.2998	82.9612	82.0201
K. grimontii 06D021T	83.1436	100	83.1022	82.5579	82.847	83.0642	93.4958	93.4064	99.2815	96.5059	99.2816	93.3519	93.389	99.2539	93.3878	99.243	95.5831	95.6082	95.6944	99.2819	93.4642	86.3518	82.7916	82.8543	91.2215	82.9582	88.8481	95.8409	87.598
K.q.s.similipneumoniae 07A044T	96.4984	83.1022	100	92.965	93.5426	93.4462	83.2495	82.9331	83.1335	82.9225	83.1275	82.9322	83.1677	82.8723	83.1688	82.9106	82.7725	82.9364	82.9376	83.1264	83.244	81.6578	84.3906	93.4223	82.8096	93.1511	82.323	82.9877	81.9569
K. africana 200023T	92.8509	82.5579	92.965	100	94.7276	93.9513	83.0008	82.5465	82.9694	82.5164	82.9801	82.6096	82.9336	82.6438	82.9233	82.6923	82.5006	82.4755	82.6989	82.6609	82.6888	81.5118	84.2702	93.9048	82.608	93.4879	82.4141	82.5787	81.7945
K.p.s.rhinoscleromatis ATCC13884T	93.2907	82.847	93.5426	94.7276	100	94.2373	82.959	82.7827	82.9105	82.6877	82.9097	82.7058	82.9283	82.7785	82.9255	82.7903	82.7146	82.7067	82.7113	82.9111	82.9284	81.5909	84.3021	94.2103	82.6036	93.7845	82.1559	82.664	81.808
K.v.s.variicola DSM15968T	93.1864	83.0642	93.4462	93.9513	94.2373	100	83.182	82.8872	83.0696	82.9137	83.0713	82.8119	83.1322	82.8089	83.1303	82.8075	82.8268	82.9742	82.9746	83.0746	83.166	81.6498	84.5435	99.0987	82.7152	97.0097	82.3527	82.9031	81.9126
K. michiganensis DSM25444T	83.1717	93.4958	83.2495	83.0008	82.959	83.182	100	99.267	93.589	93.8008	93.576	99.2536	99.2388	93.5678	99.2387	93.5403	93.5464	93.5172	93.6137	93.5664	98.657	86.3552	82.7937	83.032	92.0744	82.9979	88.951	93.4599	87.585
NGB-FR1	83.0312	93.4064	82.9331	82.5465	82.7827	82.8872	99.267	100	93.6126	93.8051	93.6062	99.994	99.9937	93.5704	99.9985	93.5256	93.7334	93.7344	93.7352	93.6126	98.7356	86.1557	82.4429	82.8426	92.0285	82.8641	88.8401	93.6469	87.7172
NGB-FR100	83.179	99.2815	83.1335	82.9694	82.9105	83.0696	93.589	93.6126	100	96.5514	99.9973	93.5877	93.5954	99.9976	93.5687	99.9952	95.8667	95.8736	95.9429	99.9989	93.4787	86.3768	82.8671	82.8056	91.1754	82.9425	88.7963	95.9487	87.6198
NGB-FR108	82.9966	96.5059	82.9225	82.5164	82.6877	82.9137	93.8008	93.8051	96.5514	100	96.544	93.7085	93.8113	96.4223	93.8079	96.3987	98.2047	98.2044	98.2049	96.552	93.8365	85.9726	82.5305	82.9343	91.0819	82.805	88.8042	98.1369	87.6241
NGB-FR111	83.1775	99.2816	83.1275	82.9801	82.9097	83.0713	93.576	93.6062	99.9973	96.544	100	93.5825	93.5828	99.9993	93.5564	99.9965	95.8621	95.8684	95.9021	99.9993	93.4784	86.3773	82.8571	82.8309	91.1421	82.9409	88.8504	95.9434	87.6251
NGB-FR129	83.0328	93.3519	82.9322	82.6096	82.7058	82.8119	99.2536	99.994	93.5877	93.7085	93.5825	100	99.9928	93.5812	99.9995	93.5247	93.7238	93.7174	93.7238	93.5881	98.6729	86.0014	82.4594	82.7839	91.9634	82.8364	88.8455	93.6418	87.6459
NGB-FR19	83.2082	93.389	83.1677	82.9336	82.9283	83.1322	99.2388	99.9937	93.5954	93.8113	93.5828	99.9928	100	93.5783	99.9948	93.5241	93.6061	93.5783	93.7416	93.5466	98.7554	86.3107	82.7362	82.8323	91.9692	82.9936	88.8374	93.6259	87.5469
NGB-FR21	83.0014	99.2539	82.8723	82.6438	82.7785	82.8089	93.5678	93.5704	99.9976	96.4223	99.9993	93.5812	93.5783	100	93.5761	99.9968	95.917	95.917	95.9137	99.9996	93.448	86.1226	82.62	82.7808	91.1568	82.7875	88.8531	95.9508	87.6447
NGB-FR3	83.2083	93.3878	83.1688	82.9233	82.9255	83.1303	99.2387	99.9985	93.5687	93.8079	93.5564	99.9995	99.9948	93.5761	100	93.5311	93.6059	93.5778	93.7309	93.5446	98.7546	86.3107	82.7221	82.816	91.9596	82.997	88.8547	93.6693	87.5445
NGB-FR40	83.0456	99.243	82.9106	82.6923	82.7903	82.8075	93.5403	93.5256	99.9952	96.3987	99.9965	93.5247	93.5241	99.9968	93.5311	100	95.886	95.8909	95.8868	99.9968	93.4509	86.0621	82.6256	82.7934	91.154	82.7571	88.8513	95.9053	87.6553
NGB-FR49	82.9481	95.5831	82.7725	82.5006	82.7146	82.8268	93.5464	93.7334	95.8667	98.2047	95.8621	93.7238	93.6061	95.917	93.6059	95.886	100	99.9946	99.9934	95.8666	93.6219	86.12	82.5452	82.8203	90.9624	82.7612	88.5029	99.3343	87.3056
NGB-FR50	82.9729	95.6082	82.9364	82.4755	82.7067	82.9742	93.5172	93.7344	95.8736	98.2044	95.8684	93.7174	93.5783	95.917	93.5778	95.8909	99.9946	100	99.9984	95.8736	93.6082	86.1193	82.5415	82.8369	90.9537	82.7396	88.5166	99.3193	87.2924
NGB-FR52	82.9723	95.6944	82.9376	82.6989	82.7113	82.9746	93.6137	93.7352	95.9429	98.2049	95.9021	93.7238	93.7416	95.9137	93.7309	95.8868	99.9934	99.9984	100	95.8864	93.7021	86.1188	82.5438	82.993	91.0182	82.7642	88.4466	99.3438	87.3029
NGB-FR67	82.9869	99.2819	83.1264	82.6609	82.9111	83.0746	93.5664	93.6126	99.9989	96.552	99.9993	93.5881	93.5466	99.9996	93.5446	99.9968	95.8666	95.8736	95.8864	100	93.4774	86.3848	82.8531	82.7541	91.1666	82.9427	88.8671	95.9081	87.6184
NGB-FR89	83.2055	93.4642	83.244	82.6888	82.9284	83.166	98.657	98.7356	93.4787	93.8365	93.4784	98.6729	98.7554	93.448	98.7546	93.4509	93.6219	93.6082	93.7021	93.4774	100	86.2653	82.7994	82.9877	92.0588	83.0105	88.7601	93.6356	87.5715
K. indica JCM33718T	81.7394	86.3518	81.6578	81.5118	81.5909	81.6498	86.3552	86.1557	86.3768	85.9726	86.3773	86.0014	86.3107	86.1226	86.3107	86.0621	86.12	86.1193	86.1188	86.3848	86.2653	100	81.8664	81.6607	86.0247	81.5825	86.5827	86.1249	85.6969
K. aerogenes KCTC 2190T	84.2322	82.7916	84.3906	84.2702	84.3021	84.5435	82.7937	82.4429	82.8671	82.5305	82.8571	82.4594	82.7362	82.62	82.7221	82.6256	82.5452	82.5415	82.5438	82.8531	82.7994	81.8664	100	84.5858	82.502	84.5174	82.4775	82.5549	82.1117
K. singaporensis LMG23571T	93.1313	82.8543	93.4223	93.9048	94.2103	99.0987	83.032	82.8426	82.8056	82.9343	82.8309	82.7839	82.8323	82.7808	82.816	82.7934	82.8203	82.8369	82.993	82.7541	82.9877	81.6607	84.5858	100	82.7854	96.9401	81.992	82.9102	81.9387
K. oxytoca NCTC13727T	82.8369	91.2215	82.8096	82.608	82.6036	82.7152	92.0744	92.0285	91.1754	91.0819	91.1421	91.9634	91.9692	91.1568	91.9596	91.154	90.9624	90.9537	91.0182	91.1666	92.0588	86.0247	82.502	82.7854	100	82.5331	88.3092	90.9625	87.1952
K. v. s. tropica SB5531T	92.9333	82.9582	93.1511	93.4879	93.7845	97.0097	82.9979	82.8641	82.9425	82.805	82.9409	82.8364	82.9936	82.7875	82.997	82.7571	82.7612	82.7396	82.7642	82.9427	83.0105	81.5825	84.5174	96.9401	82.5331	100	82.1199	82.7077	81.9464
K. spallanzanii SB6411T	82.2998	88.8481	82.323	82.4141	82.1559	82.3527	88.951	88.8401	88.7963	88.8042	88.8504	88.8455	88.8374	88.8531	88.8547	88.8513	88.5029	88.5166	88.4466	88.8671	88.7601	86.5827	82.4775	81.992	88.3092	82.1199	100	88.4344	90.9884
K. pasteurii SB6412T	82.9612	95.8409	82.9877	82.5787	82.664	82.9031	93.4599	93.6469	95.9487	98.1369	95.9434	93.6418	93.6259	95.9508	93.6693	95.9053	99.3343	99.3193	99.3438	95.9081	93.6356	86.1249	82.5549	82.9102	90.9625	82.7077	88.4344	100	87.3603
K. huaxiensis WCHKl090001T	82.0201	87.598	81.9569	81.7945	81.808	81.9126	87.585	87.7172	87.6198	87.6241	87.6251	87.6459	87.5469	87.6447	87.5445	87.6553	87.3056	87.2924	87.3029	87.6184	87.5715	85.6969	82.1117	81.9387	87.1952	81.9464	90.9884	87.3603	100

## Sheet: Table S5
Table S5: Pan-genome gene clusters analysis
	Core-genome gene clusters
	Accessory-genome gene clusters (dispensable genes+ strain specific genes)
	Strain-Specific gene clusters
No.	cluster	K. michiganensis						K. grimontii						K. pasterurii					COG	Type
		DSM25444T	NGB-FR1	NGB-FR3	NGB-FR19	NGB-FR89	NGB-FR129	06D021T	NGB-FR21	NGB-FR40	NGB-FR67	NGB-FR100	NGB-FR111	SB6412T	NGB-FR49	NGB-FR50	NGB-FR52	NGB-FR108
	Core-genome gene clusters
1	OG0000000	2	2	2	2	2	2	2	2	2	2	2	2	2	2	2	2	2	COG0437	Metabolism
2	OG0000006	2	2	2	2	2	2	2	2	2	2	2	2	2	2	2	2	2	COG1028	Metabolism
3	OG0000007	2	2	2	2	2	2	2	2	2	2	2	2	2	2	2	2	2	COG3383	Poorly Characterized
4	OG0000001	2	2	2	2	1	2	2	2	2	2	2	2	2	2	2	2	2	COG3188	Cellular Processes And Signaling
5	OG0000002	2	2	2	2	1	2	2	2	2	2	2	2	2	2	2	2	2	COG3121	Cellular Processes And Signaling
6	OG0000003	2	2	2	2	1	2	2	2	2	2	2	2	2	2	2	2	2	COG3539	Cellular Processes And Signaling
7	OG0000004	2	2	2	2	1	2	2	2	2	2	2	2	2	2	2	2	2	COG3539	Cellular Processes And Signaling
8	OG0000005	2	2	2	2	1	2	2	2	2	2	2	2	2	2	2	2	2	COG3539	Cellular Processes And Signaling
9	OG0000017	1	1	1	1	1	1	2	2	2	2	2	2	2	2	2	2	2	COG2200	Cellular Processes And Signaling
10	OG0000016	1	1	1	1	1	1	3	2	2	2	2	2	1	1	1	1	1	COG1055	Metabolism
11	OG0000011	2	2	2	2	2	2	1	1	1	1	1	1	1	1	1	1	1	COG3729	Poorly Characterized
12	OG0000018	2	2	2	2	2	2	1	1	1	1	1	1	1	1	1	1	1	COG2987	Metabolism
13	OG0000022	1	1	1	1	1	1	2	2	2	2	2	2	1	1	1	1	1	COG1393	Metabolism
14	OG0000023	1	1	1	1	1	1	1	2	2	2	2	2	2	1	1	1	1	COG0346	Metabolism
15	OG0000024	1	1	1	1	1	1	1	2	2	2	2	2	2	1	1	1	1	COG2230	Metabolism
16	OG0000025	1	1	1	1	1	1	1	2	2	2	2	2	2	1	1	1	1	COG3811	Poorly Characterized
17	OG0003397	1	1	1	1	1	1	2	2	2	2	2	2	1	1	1	1	1	COG2199	Cellular Processes And Signaling
18	OG0003505	1	1	1	1	1	1	1	2	2	2	2	2	2	1	1	1	1	NA	NA
19	OG0003595	1	1	1	1	1	1	1	2	2	2	2	2	2	1	1	1	1	COG1278	Information Storage And Processing
20	OG0003685	2	2	2	2	2	2	1	1	1	1	1	1	1	1	1	1	1	COG4206	Metabolism
21	OG0000008	1	1	1	1	1	1	1	2	2	2	2	2	1	1	1	1	1	COG1209	Cellular Processes And Signaling
22	OG0000013	1	1	1	1	1	1	1	2	2	2	2	2	1	1	1	1	1	COG1088	Cellular Processes And Signaling
23	OG0000019	2	2	2	2	1	2	1	1	1	1	1	1	1	1	1	1	1	COG3539	Cellular Processes And Signaling
24	OG0000035	1	1	1	1	1	1	1	2	2	2	2	2	1	1	1	1	1	COG3506	Poorly Characterized
25	OG0003527	1	1	1	1	1	1	1	2	2	2	2	2	1	1	1	1	1	COG0583	Information Storage And Processing
26	OG0003664	1	1	1	1	1	1	1	2	2	2	2	2	1	1	1	1	1	COG1237	Poorly Characterized
27	OG0000015	1	2	2	2	1	2	1	1	1	1	1	1	1	1	1	1	1	NA	NA
28	OG0000032	1	2	2	2	1	2	1	1	1	1	1	1	1	1	1	1	1	COG2141	Metabolism;Poorly Characterized
29	OG0000082	1	1	1	1	1	1	1	1	1	1	1	1	2	2	2	2	1	COG5464	Information Storage And Processing
30	OG0000012	2	1	1	1	2	1	2	1	1	1	1	1	1	1	1	1	1	COG5016	Metabolism
31	OG0000081	2	2	1	1	1	1	1	1	1	1	1	1	1	1	1	1	2	NA	NA
32	OG0000030	1	1	1	1	2	1	1	1	1	1	1	1	1	1	1	1	1	COG1028	Metabolism
33	OG0000045	1	1	1	1	2	1	1	1	1	1	1	1	1	1	1	1	1	COG0439	Metabolism
34	OG0000046	1	1	1	1	2	1	1	1	1	1	1	1	1	1	1	1	1	COG0511	Metabolism
35	OG0000058	2	1	1	1	1	1	1	1	1	1	1	1	1	1	1	1	1	COG1121	Metabolism
36	OG0000067	1	1	1	1	1	1	2	1	1	1	1	1	1	1	1	1	1	COG0243	Metabolism
37	OG0000075	1	1	1	1	1	1	1	1	1	1	1	1	2	1	1	1	1	COG0133	Metabolism
38	OG0000077	2	1	1	1	1	1	1	1	1	1	1	1	1	1	1	1	1	NA	NA
39	OG0000078	2	1	1	1	1	1	1	1	1	1	1	1	1	1	1	1	1	COG0625	Cellular Processes And Signaling
40	OG0000083	1	1	1	1	1	1	2	1	1	1	1	1	1	1	1	1	1	COG0843	Metabolism
41	OG0000084	1	1	1	1	1	1	2	1	1	1	1	1	1	1	1	1	1	COG1845	Metabolism
42	OG0000085	2	1	1	1	1	1	1	1	1	1	1	1	1	1	1	1	1	COG0113	Metabolism
43	OG0000086	2	1	1	1	1	1	1	1	1	1	1	1	1	1	1	1	1	COG3176	Poorly Characterized
44	OG0000087	2	1	1	1	1	1	1	1	1	1	1	1	1	1	1	1	1	COG2175	Metabolism
45	OG0000092	1	1	1	1	2	1	1	1	1	1	1	1	1	1	1	1	1	COG0474	Metabolism
46	OG0000094	2	1	1	1	1	1	1	1	1	1	1	1	1	1	1	1	1	COG3030	Poorly Characterized
47	OG0000095	1	1	1	1	2	1	1	1	1	1	1	1	1	1	1	1	1	COG0305	Information Storage And Processing
48	OG0000382	2	1	1	1	1	1	1	1	1	1	1	1	1	1	1	1	1	COG1309	Information Storage And Processing
49	OG0001451	1	1	1	1	2	1	1	1	1	1	1	1	1	1	1	1	1	COG1995	Metabolism
50	OG0001452	1	1	1	1	2	1	1	1	1	1	1	1	1	1	1	1	1	COG1349	Information Storage And Processing;Metabolism
51	OG0001526	2	1	1	1	1	1	1	1	1	1	1	1	1	1	1	1	1	COG3396	Metabolism
52	OG0001527	2	1	1	1	1	1	1	1	1	1	1	1	1	1	1	1	1	COG2030	Metabolism
53	OG0001729	1	1	1	1	1	1	1	1	1	1	1	1	1	1	1	1	2	COG4875	Cellular Processes And Signaling
54	OG0002160	2	1	1	1	1	1	1	1	1	1	1	1	1	1	1	1	1	COG0600	Metabolism
55	OG0002161	2	1	1	1	1	1	1	1	1	1	1	1	1	1	1	1	1	COG4525	Metabolism
56	OG0002806	2	1	1	1	1	1	1	1	1	1	1	1	1	1	1	1	1	COG2233	Metabolism
57	OG0003246	1	1	1	1	2	1	1	1	1	1	1	1	1	1	1	1	1	COG1450	Cellular Processes And Signaling
58	OG0003247	1	1	1	1	2	1	1	1	1	1	1	1	1	1	1	1	1	COG2804	Cellular Processes And Signaling
59	OG0003249	1	1	1	1	2	1	1	1	1	1	1	1	1	1	1	1	1	COG2165	Cellular Processes And Signaling
60	OG0003524	2	1	1	1	1	1	1	1	1	1	1	1	1	1	1	1	1	COG2271	Metabolism
61	OG0003737	2	1	1	1	1	1	1	1	1	1	1	1	1	1	1	1	1	COG4221	Metabolism
62	OG0003806	2	1	1	1	1	1	1	1	1	1	1	1	1	1	1	1	1	COG2351	Metabolism
63	OG0003881	2	1	1	1	1	1	1	1	1	1	1	1	1	1	1	1	1	COG2199	Cellular Processes And Signaling
64	OG0003901	2	1	1	1	1	1	1	1	1	1	1	1	1	1	1	1	1	COG3195	Metabolism
65	OG0004083	1	1	1	1	1	1	1	1	1	1	1	1	2	1	1	1	1	COG3153	Poorly Characterized
66	OG0004097	1	1	1	1	2	1	1	1	1	1	1	1	1	1	1	1	1	COG3539	Cellular Processes And Signaling
67	OG0004319	2	1	1	1	1	1	1	1	1	1	1	1	1	1	1	1	1	COG0583	Information Storage And Processing
68	OG0004320	1	1	1	1	2	1	1	1	1	1	1	1	1	1	1	1	1	COG2814	Metabolism
69	OG0004549	1	1	1	1	1	1	1	1	1	1	1	1	2	1	1	1	1	NA	NA
70	OG0000027	1	1	1	1	1	1	1	1	1	1	1	1	1	1	1	1	1	COG1454	Metabolism
71	OG0000028	1	1	1	1	1	1	1	1	1	1	1	1	1	1	1	1	1	COG2223	Metabolism
72	OG0000031	1	1	1	1	1	1	1	1	1	1	1	1	1	1	1	1	1	COG0021	Metabolism
73	OG0000033	1	1	1	1	1	1	1	1	1	1	1	1	1	1	1	1	1	COG1951	Metabolism
74	OG0000034	1	1	1	1	1	1	1	1	1	1	1	1	1	1	1	1	1	COG3250	Metabolism
75	OG0000036	1	1	1	1	1	1	1	1	1	1	1	1	1	1	1	1	1	COG3121	Cellular Processes And Signaling
76	OG0000037	1	1	1	1	1	1	1	1	1	1	1	1	1	1	1	1	1	COG1049	Metabolism
77	OG0000039	1	1	1	1	1	1	1	1	1	1	1	1	1	1	1	1	1	COG0425	Metabolism;Information Storage And Processing;Cellular Processes And Signaling
78	OG0000040	1	1	1	1	1	1	1	1	1	1	1	1	1	1	1	1	1	COG0296	Metabolism
79	OG0000041	1	1	1	1	1	1	1	1	1	1	1	1	1	1	1	1	1	COG0448	Metabolism
80	OG0000042	1	1	1	1	1	1	1	1	1	1	1	1	1	1	1	1	1	COG0297	Metabolism
81	OG0000043	1	1	1	1	1	1	1	1	1	1	1	1	1	1	1	1	1	COG0058	Metabolism
82	OG0000044	1	1	1	1	1	1	1	1	1	1	1	1	1	1	1	1	1	COG0242	Information Storage And Processing
83	OG0000047	1	1	1	1	1	1	1	1	1	1	1	1	1	1	1	1	1	COG1190	Information Storage And Processing
84	OG0000048	1	1	1	1	1	1	1	1	1	1	1	1	1	1	1	1	1	COG2038	Metabolism
85	OG0000049	1	1	1	1	1	1	1	1	1	1	1	1	1	1	1	1	1	COG0235	Metabolism
86	OG0000050	1	1	1	1	1	1	1	1	1	1	1	1	1	1	1	1	1	COG1760	Metabolism
87	OG0000051	1	1	1	1	1	1	1	1	1	1	1	1	1	1	1	1	1	COG4948	Cellular Processes And Signaling;Poorly Characterized
88	OG0000052	1	1	1	1	1	1	1	1	1	1	1	1	1	1	1	1	1	COG0720	Metabolism
89	OG0000053	1	1	1	1	1	1	1	1	1	1	1	1	1	1	1	1	1	COG1629	Metabolism
90	OG0000054	1	1	1	1	1	1	1	1	1	1	1	1	1	1	1	1	1	COG1108	Metabolism
91	OG0000055	1	1	1	1	1	1	1	1	1	1	1	1	1	1	1	1	1	COG1121	Metabolism
92	OG0000056	1	1	1	1	1	1	1	1	1	1	1	1	1	1	1	1	1	COG0803	Metabolism
93	OG0000057	1	1	1	1	1	1	1	1	1	1	1	1	1	1	1	1	1	COG3262	Metabolism
94	OG0000059	1	1	1	1	1	1	1	1	1	1	1	1	1	1	1	1	1	COG2814	Metabolism
95	OG0000060	1	1	1	1	1	1	1	1	1	1	1	1	1	1	1	1	1	COG0021	Metabolism
96	OG0000061	1	1	1	1	1	1	1	1	1	1	1	1	1	1	1	1	1	COG2200	Cellular Processes And Signaling
97	OG0000062	1	1	1	1	1	1	1	1	1	1	1	1	1	1	1	1	1	COG0837	Metabolism
98	OG0000063	1	1	1	1	1	1	1	1	1	1	1	1	1	1	1	1	1	COG0451	Cellular Processes And Signaling
99	OG0000064	1	1	1	1	1	1	1	1	1	1	1	1	1	1	1	1	1	COG1893	Metabolism
100	OG0000065	1	1	1	1	1	1	1	1	1	1	1	1	1	1	1	1	1	COG3707	Cellular Processes And Signaling;Information Storage And Processing
101	OG0000066	1	1	1	1	1	1	1	1	1	1	1	1	1	1	1	1	1	COG1126	Metabolism
102	OG0000068	1	1	1	1	1	1	1	1	1	1	1	1	1	1	1	1	1	COG1957	Metabolism
103	OG0000069	1	1	1	1	1	1	1	1	1	1	1	1	1	1	1	1	1	COG0586	Cellular Processes And Signaling
104	OG0000070	1	1	1	1	1	1	1	1	1	1	1	1	1	1	1	1	1	COG1052	Metabolism;Poorly Characterized
105	OG0000071	1	1	1	1	1	1	1	1	1	1	1	1	1	1	1	1	1	COG3187	Cellular Processes And Signaling
106	OG0000072	1	1	1	1	1	1	1	1	1	1	1	1	1	1	1	1	1	COG3042	Poorly Characterized
107	OG0000073	1	1	1	1	1	1	1	1	1	1	1	1	1	1	1	1	1	COG1143	Metabolism
108	OG0000074	1	1	1	1	1	1	1	1	1	1	1	1	1	1	1	1	1	COG0589	Cellular Processes And Signaling
109	OG0000076	1	1	1	1	1	1	1	1	1	1	1	1	1	1	1	1	1	COG1252	Metabolism
110	OG0000079	1	1	1	1	1	1	1	1	1	1	1	1	1	1	1	1	1	NA	NA
111	OG0000080	1	1	1	1	1	1	1	1	1	1	1	1	1	1	1	1	1	COG0033	Metabolism
112	OG0000088	1	1	1	1	1	1	1	1	1	1	1	1	1	1	1	1	1	COG1312	Metabolism
113	OG0000089	1	1	1	1	1	1	1	1	1	1	1	1	1	1	1	1	1	COG4969	Cellular Processes And Signaling
114	OG0000090	1	1	1	1	1	1	1	1	1	1	1	1	1	1	1	1	1	COG2249	Poorly Characterized
115	OG0000091	1	1	1	1	1	1	1	1	1	1	1	1	1	1	1	1	1	COG2271	Metabolism
116	OG0000093	1	1	1	1	1	1	1	1	1	1	1	1	1	1	1	1	1	COG1566	Cellular Processes And Signaling
117	OG0000096	1	1	1	1	1	1	1	1	1	1	1	1	1	1	1	1	1	COG0593	Information Storage And Processing
118	OG0000097	1	1	1	1	1	1	1	1	1	1	1	1	1	1	1	1	1	COG0592	Information Storage And Processing
119	OG0000098	1	1	1	1	1	1	1	1	1	1	1	1	1	1	1	1	1	COG1195	Information Storage And Processing
120	OG0000099	1	1	1	1	1	1	1	1	1	1	1	1	1	1	1	1	1	COG0187	Information Storage And Processing
121	OG0000100	1	1	1	1	1	1	1	1	1	1	1	1	1	1	1	1	1	COG0561	Poorly Characterized;Metabolism
122	OG0000101	1	1	1	1	1	1	1	1	1	1	1	1	1	1	1	1	1	COG0823	Cellular Processes And Signaling
123	OG0000102	1	1	1	1	1	1	1	1	1	1	1	1	1	1	1	1	1	COG5645	Poorly Characterized
124	OG0000103	1	1	1	1	1	1	1	1	1	1	1	1	1	1	1	1	1	COG0071	Cellular Processes And Signaling
125	OG0000104	1	1	1	1	1	1	1	1	1	1	1	1	1	1	1	1	1	COG0071	Cellular Processes And Signaling
126	OG0000105	1	1	1	1	1	1	1	1	1	1	1	1	1	1	1	1	1	COG2985	Poorly Characterized
127	OG0000106	1	1	1	1	1	1	1	1	1	1	1	1	1	1	1	1	1	COG2188	Information Storage And Processing
128	OG0000107	1	1	1	1	1	1	1	1	1	1	1	1	1	1	1	1	1	COG1264	Metabolism
129	OG0000108	1	1	1	1	1	1	1	1	1	1	1	1	1	1	1	1	1	COG1486	Metabolism
130	OG0000109	1	1	1	1	1	1	1	1	1	1	1	1	1	1	1	1	1	COG2149	Poorly Characterized
131	OG0000110	1	1	1	1	1	1	1	1	1	1	1	1	1	1	1	1	1	NA	NA
132	OG0000111	1	1	1	1	1	1	1	1	1	1	1	1	1	1	1	1	1	COG3048	Metabolism
133	OG0000112	1	1	1	1	1	1	1	1	1	1	1	1	1	1	1	1	1	COG2610	Metabolism
134	OG0000113	1	1	1	1	1	1	1	1	1	1	1	1	1	1	1	1	1	COG0583	Information Storage And Processing
135	OG0000114	1	1	1	1	1	1	1	1	1	1	1	1	1	1	1	1	1	COG0845	Cellular Processes And Signaling
136	OG0000115	1	1	1	1	1	1	1	1	1	1	1	1	1	1	1	1	1	COG0841	Cellular Processes And Signaling
137	OG0000116	1	1	1	1	1	1	1	1	1	1	1	1	1	1	1	1	1	COG1538	Cellular Processes And Signaling
138	OG0000117	1	1	1	1	1	1	1	1	1	1	1	1	1	1	1	1	1	COG2103	Cellular Processes And Signaling
139	OG0000118	1	1	1	1	1	1	1	1	1	1	1	1	1	1	1	1	1	COG1264	Metabolism
140	OG0000119	1	1	1	1	1	1	1	1	1	1	1	1	1	1	1	1	1	COG0697	Metabolism;Poorly Characterized
141	OG0000120	1	1	1	1	1	1	1	1	1	1	1	1	1	1	1	1	1	NA	NA
142	OG0000121	1	1	1	1	1	1	1	1	1	1	1	1	1	1	1	1	1	NA	NA
143	OG0000122	1	1	1	1	1	1	1	1	1	1	1	1	1	1	1	1	1	COG3722	Information Storage And Processing
144	OG0000123	1	1	1	1	1	1	1	1	1	1	1	1	1	1	1	1	1	COG0246	Metabolism
145	OG0000124	1	1	1	1	1	1	1	1	1	1	1	1	1	1	1	1	1	COG4668	Metabolism
146	OG0000125	1	1	1	1	1	1	1	1	1	1	1	1	1	1	1	1	1	COG0625	Cellular Processes And Signaling
147	OG0000126	1	1	1	1	1	1	1	1	1	1	1	1	1	1	1	1	1	COG1921	Information Storage And Processing
148	OG0000127	1	1	1	1	1	1	1	1	1	1	1	1	1	1	1	1	1	COG3276	Information Storage And Processing
149	OG0000128	1	1	1	1	1	1	1	1	1	1	1	1	1	1	1	1	1	COG2814	Metabolism
150	OG0000129	1	1	1	1	1	1	1	1	1	1	1	1	1	1	1	1	1	NA	NA
151	OG0000130	1	1	1	1	1	1	1	1	1	1	1	1	1	1	1	1	1	COG2271	Metabolism
152	OG0000131	1	1	1	1	1	1	1	1	1	1	1	1	1	1	1	1	1	COG2271	Metabolism
153	OG0000132	1	1	1	1	1	1	1	1	1	1	1	1	1	1	1	1	1	COG3851	Cellular Processes And Signaling
154	OG0000133	1	1	1	1	1	1	1	1	1	1	1	1	1	1	1	1	1	COG2197	Information Storage And Processing;Cellular Processes And Signaling
155	OG0000134	1	1	1	1	1	1	1	1	1	1	1	1	1	1	1	1	1	COG0440	Metabolism
156	OG0000135	1	1	1	1	1	1	1	1	1	1	1	1	1	1	1	1	1	COG0028	Metabolism
157	OG0000136	1	1	1	1	1	1	1	1	1	1	1	1	1	1	1	1	1	NA	NA
158	OG0000137	1	1	1	1	1	1	1	1	1	1	1	1	1	1	1	1	1	COG0697	Poorly Characterized;Metabolism
159	OG0000138	1	1	1	1	1	1	1	1	1	1	1	1	1	1	1	1	1	COG2814	Metabolism
160	OG0000139	1	1	1	1	1	1	1	1	1	1	1	1	1	1	1	1	1	COG1464	Metabolism
161	OG0000140	1	1	1	1	1	1	1	1	1	1	1	1	1	1	1	1	1	COG2220	Metabolism
162	OG0000141	1	1	1	1	1	1	1	1	1	1	1	1	1	1	1	1	1	COG4977	Information Storage And Processing
163	OG0000142	1	1	1	1	1	1	1	1	1	1	1	1	1	1	1	1	1	NA	NA
164	OG0000143	1	1	1	1	1	1	1	1	1	1	1	1	1	1	1	1	1	COG2233	Metabolism
165	OG0000144	1	1	1	1	1	1	1	1	1	1	1	1	1	1	1	1	1	COG0554	Metabolism
166	OG0000145	1	1	1	1	1	1	1	1	1	1	1	1	1	1	1	1	1	COG0580	Metabolism
167	OG0000146	1	1	1	1	1	1	1	1	1	1	1	1	1	1	1	1	1	COG3074	Cellular Processes And Signaling
168	OG0000147	1	1	1	1	1	1	1	1	1	1	1	1	1	1	1	1	1	COG1613	Metabolism
169	OG0000148	1	1	1	1	1	1	1	1	1	1	1	1	1	1	1	1	1	COG2134	Metabolism
170	OG0000149	1	1	1	1	1	1	1	1	1	1	1	1	1	1	1	1	1	COG0471	Metabolism
171	OG0000150	1	1	1	1	1	1	1	1	1	1	1	1	1	1	1	1	1	COG0149	Metabolism
172	OG0000151	1	1	1	1	1	1	1	1	1	1	1	1	1	1	1	1	1	NA	NA
173	OG0000152	1	1	1	1	1	1	1	1	1	1	1	1	1	1	1	1	1	COG3152	Poorly Characterized
174	OG0000153	1	1	1	1	1	1	1	1	1	1	1	1	1	1	1	1	1	COG1018	Metabolism
175	OG0000154	1	1	1	1	1	1	1	1	1	1	1	1	1	1	1	1	1	COG1494	Metabolism
176	OG0000155	1	1	1	1	1	1	1	1	1	1	1	1	1	1	1	1	1	COG1200	Information Storage And Processing
177	OG0000156	1	1	1	1	1	1	1	1	1	1	1	1	1	1	1	1	1	COG0566	Information Storage And Processing
178	OG0000157	1	1	1	1	1	1	1	1	1	1	1	1	1	1	1	1	1	COG0317	Cellular Processes And Signaling;Information Storage And Processing
179	OG0000158	1	1	1	1	1	1	1	1	1	1	1	1	1	1	1	1	1	COG1758	Information Storage And Processing
180	OG0000159	1	1	1	1	1	1	1	1	1	1	1	1	1	1	1	1	1	COG0194	Metabolism
181	OG0000160	1	1	1	1	1	1	1	1	1	1	1	1	1	1	1	1	1	COG1561	Poorly Characterized
182	OG0000161	1	1	1	1	1	1	1	1	1	1	1	1	1	1	1	1	1	COG0689	Information Storage And Processing
183	OG0000162	1	1	1	1	1	1	1	1	1	1	1	1	1	1	1	1	1	COG0461	Metabolism
184	OG0000163	1	1	1	1	1	1	1	1	1	1	1	1	1	1	1	1	1	COG1309	Information Storage And Processing
185	OG0000164	1	1	1	1	1	1	1	1	1	1	1	1	1	1	1	1	1	COG0756	Metabolism;Cellular Processes And Signaling
186	OG0000165	1	1	1	1	1	1	1	1	1	1	1	1	1	1	1	1	1	COG0452	Metabolism
187	OG0000166	1	1	1	1	1	1	1	1	1	1	1	1	1	1	1	1	1	COG2003	Information Storage And Processing
188	OG0000167	1	1	1	1	1	1	1	1	1	1	1	1	1	1	1	1	1	COG0227	Information Storage And Processing
189	OG0000168	1	1	1	1	1	1	1	1	1	1	1	1	1	1	1	1	1	COG0267	Information Storage And Processing
190	OG0000169	1	1	1	1	1	1	1	1	1	1	1	1	1	1	1	1	1	COG0266	Information Storage And Processing
191	OG0000170	1	1	1	1	1	1	1	1	1	1	1	1	1	1	1	1	1	COG0669	Metabolism
192	OG0000171	1	1	1	1	1	1	1	1	1	1	1	1	1	1	1	1	1	COG0463	Cellular Processes And Signaling
193	OG0000172	1	1	1	1	1	1	1	1	1	1	1	1	1	1	1	1	1	COG1519	Cellular Processes And Signaling
194	OG0000173	1	1	1	1	1	1	1	1	1	1	1	1	1	1	1	1	1	COG0463	Cellular Processes And Signaling
195	OG0000174	1	1	1	1	1	1	1	1	1	1	1	1	1	1	1	1	1	COG0438	Cellular Processes And Signaling
196	OG0000175	1	1	1	1	1	1	1	1	1	1	1	1	1	1	1	1	1	COG0438	Cellular Processes And Signaling
197	OG0000176	1	1	1	1	1	1	1	1	1	1	1	1	1	1	1	1	1	COG0859	Cellular Processes And Signaling
198	OG0000177	1	1	1	1	1	1	1	1	1	1	1	1	1	1	1	1	1	NA	NA
199	OG0000178	1	1	1	1	1	1	1	1	1	1	1	1	1	1	1	1	1	COG0859	Cellular Processes And Signaling
200	OG0000179	1	1	1	1	1	1	1	1	1	1	1	1	1	1	1	1	1	COG0859	Cellular Processes And Signaling
201	OG0000180	1	1	1	1	1	1	1	1	1	1	1	1	1	1	1	1	1	COG0451	Cellular Processes And Signaling
202	OG0000181	1	1	1	1	1	1	1	1	1	1	1	1	1	1	1	1	1	COG0156	Metabolism
203	OG0000182	1	1	1	1	1	1	1	1	1	1	1	1	1	1	1	1	1	COG1063	Poorly Characterized;Metabolism
204	OG0000183	1	1	1	1	1	1	1	1	1	1	1	1	1	1	1	1	1	COG0463	Cellular Processes And Signaling
205	OG0000184	1	1	1	1	1	1	1	1	1	1	1	1	1	1	1	1	1	COG2861	Metabolism
206	OG0000185	1	1	1	1	1	1	1	1	1	1	1	1	1	1	1	1	1	COG4942	Cellular Processes And Signaling
207	OG0000186	1	1	1	1	1	1	1	1	1	1	1	1	1	1	1	1	1	COG0696	Metabolism
208	OG0000187	1	1	1	1	1	1	1	1	1	1	1	1	1	1	1	1	1	COG0607	Metabolism
209	OG0000188	1	1	1	1	1	1	1	1	1	1	1	1	1	1	1	1	1	COG0695	Cellular Processes And Signaling
210	OG0000189	1	1	1	1	1	1	1	1	1	1	1	1	1	1	1	1	1	COG1952	Cellular Processes And Signaling
211	OG0000190	1	1	1	1	1	1	1	1	1	1	1	1	1	1	1	1	1	COG0240	Metabolism
212	OG0000191	1	1	1	1	1	1	1	1	1	1	1	1	1	1	1	1	1	COG1045	Metabolism
213	OG0000192	1	1	1	1	1	1	1	1	1	1	1	1	1	1	1	1	1	COG0219	Information Storage And Processing
214	OG0000193	1	1	1	1	1	1	1	1	1	1	1	1	1	1	1	1	1	COG1304	Metabolism;Poorly Characterized
215	OG0000194	1	1	1	1	1	1	1	1	1	1	1	1	1	1	1	1	1	COG2186	Information Storage And Processing
216	OG0000195	1	1	1	1	1	1	1	1	1	1	1	1	1	1	1	1	1	COG1620	Metabolism
217	OG0000196	1	1	1	1	1	1	1	1	1	1	1	1	1	1	1	1	1	NA	NA
218	OG0000197	1	1	1	1	1	1	1	1	1	1	1	1	1	1	1	1	1	COG0370	Metabolism
219	OG0000198	1	1	1	1	1	1	1	1	1	1	1	1	1	1	1	1	1	COG2183	Information Storage And Processing
220	OG0000199	1	1	1	1	1	1	1	1	1	1	1	1	1	1	1	1	1	COG0782	Information Storage And Processing
221	OG0000200	1	1	1	1	1	1	1	1	1	1	1	1	1	1	1	1	1	COG0745	Cellular Processes And Signaling;Information Storage And Processing
222	OG0000201	1	1	1	1	1	1	1	1	1	1	1	1	1	1	1	1	1	COG0642	Cellular Processes And Signaling
223	OG0000202	1	1	1	1	1	1	1	1	1	1	1	1	1	1	1	1	1	COG1142	Metabolism
224	OG0000203	1	1	1	1	1	1	1	1	1	1	1	1	1	1	1	1	1	COG3977	Metabolism
225	OG0000204	1	1	1	1	1	1	1	1	1	1	1	1	1	1	1	1	1	COG0366	Metabolism
226	OG0000205	1	1	1	1	1	1	1	1	1	1	1	1	1	1	1	1	1	COG2992	Poorly Characterized
227	OG0000206	1	1	1	1	1	1	1	1	1	1	1	1	1	1	1	1	1	COG2207	Information Storage And Processing
228	OG0000207	1	1	1	1	1	1	1	1	1	1	1	1	1	1	1	1	1	COG4213	Metabolism
229	OG0000208	1	1	1	1	1	1	1	1	1	1	1	1	1	1	1	1	1	COG2115	Metabolism
230	OG0000209	1	1	1	1	1	1	1	1	1	1	1	1	1	1	1	1	1	COG1070	Metabolism
231	OG0000210	1	1	1	1	1	1	1	1	1	1	1	1	1	1	1	1	1	COG3274	Cellular Processes And Signaling
232	OG0000211	1	1	1	1	1	1	1	1	1	1	1	1	1	1	1	1	1	NA	NA
233	OG0000212	1	1	1	1	1	1	1	1	1	1	1	1	1	1	1	1	1	COG0752	Information Storage And Processing
234	OG0000213	1	1	1	1	1	1	1	1	1	1	1	1	1	1	1	1	1	COG0751	Information Storage And Processing
235	OG0000214	1	1	1	1	1	1	1	1	1	1	1	1	1	1	1	1	1	COG1278	Information Storage And Processing
236	OG0000215	1	1	1	1	1	1	1	1	1	1	1	1	1	1	1	1	1	COG2944	Information Storage And Processing
237	OG0000216	1	1	1	1	1	1	1	1	1	1	1	1	1	1	1	1	1	COG2271	Metabolism
238	OG0000217	1	1	1	1	1	1	1	1	1	1	1	1	1	1	1	1	1	COG4808	Poorly Characterized
239	OG0000218	1	1	1	1	1	1	1	1	1	1	1	1	1	1	1	1	1	COG1052	Metabolism;Poorly Characterized
240	OG0000219	1	1	1	1	1	1	1	1	1	1	1	1	1	1	1	1	1	COG2271	Metabolism
241	OG0000220	1	1	1	1	1	1	1	1	1	1	1	1	1	1	1	1	1	COG0524	Metabolism
242	OG0000221	1	1	1	1	1	1	1	1	1	1	1	1	1	1	1	1	1	COG1082	Metabolism
243	OG0000222	1	1	1	1	1	1	1	1	1	1	1	1	1	1	1	1	1	COG1609	Information Storage And Processing
244	OG0000223	1	1	1	1	1	1	1	1	1	1	1	1	1	1	1	1	1	COG0243	Metabolism
245	OG0000224	1	1	1	1	1	1	1	1	1	1	1	1	1	1	1	1	1	COG0456	Information Storage And Processing
246	OG0000225	1	1	1	1	1	1	1	1	1	1	1	1	1	1	1	1	1	COG2818	Information Storage And Processing
247	OG0000226	1	1	1	1	1	1	1	1	1	1	1	1	1	1	1	1	1	COG2223	Metabolism
248	OG0000227	1	1	1	1	1	1	1	1	1	1	1	1	1	1	1	1	1	COG2194	Cellular Processes And Signaling
249	OG0000228	1	1	1	1	1	1	1	1	1	1	1	1	1	1	1	1	1	COG2200	Cellular Processes And Signaling
250	OG0000229	1	1	1	1	1	1	1	1	1	1	1	1	1	1	1	1	1	COG0612	Poorly Characterized
251	OG0000230	1	1	1	1	1	1	1	1	1	1	1	1	1	1	1	1	1	COG0524	Metabolism
252	OG0000231	1	1	1	1	1	1	1	1	1	1	1	1	1	1	1	1	1	COG2211	Metabolism
253	OG0000232	1	1	1	1	1	1	1	1	1	1	1	1	1	1	1	1	1	COG1295	Poorly Characterized
254	OG0000233	1	1	1	1	1	1	1	1	1	1	1	1	1	1	1	1	1	COG0583	Information Storage And Processing
255	OG0000234	1	1	1	1	1	1	1	1	1	1	1	1	1	1	1	1	1	COG1626	Metabolism
256	OG0000235	1	1	1	1	1	1	1	1	1	1	1	1	1	1	1	1	1	COG1454	Metabolism
257	OG0000236	1	1	1	1	1	1	1	1	1	1	1	1	1	1	1	1	1	COG0625	Cellular Processes And Signaling
258	OG0000237	1	1	1	1	1	1	1	1	1	1	1	1	1	1	1	1	1	COG1249	Metabolism
259	OG0000238	1	1	1	1	1	1	1	1	1	1	1	1	1	1	1	1	1	COG2961	Information Storage And Processing
260	OG0000239	1	1	1	1	1	1	1	1	1	1	1	1	1	1	1	1	1	COG0596	Metabolism;Poorly Characterized
261	OG0000240	1	1	1	1	1	1	1	1	1	1	1	1	1	1	1	1	1	COG1040	Poorly Characterized
262	OG0000241	1	1	1	1	1	1	1	1	1	1	1	1	1	1	1	1	1	COG0694	Cellular Processes And Signaling
263	OG0000242	1	1	1	1	1	1	1	1	1	1	1	1	1	1	1	1	1	COG2610	Metabolism
264	OG0000243	1	1	1	1	1	1	1	1	1	1	1	1	1	1	1	1	1	COG0339	Cellular Processes And Signaling
265	OG0000244	1	1	1	1	1	1	1	1	1	1	1	1	1	1	1	1	1	COG4123	Information Storage And Processing
266	OG0000245	1	1	1	1	1	1	1	1	1	1	1	1	1	1	1	1	1	COG0589	Cellular Processes And Signaling
267	OG0000246	1	1	1	1	1	1	1	1	1	1	1	1	1	1	1	1	1	NA	NA
268	OG0000247	1	1	1	1	1	1	1	1	1	1	1	1	1	1	1	1	1	COG0306	Metabolism
269	OG0000248	1	1	1	1	1	1	1	1	1	1	1	1	1	1	1	1	1	COG2081	Poorly Characterized
270	OG0000249	1	1	1	1	1	1	1	1	1	1	1	1	1	1	1	1	1	COG0864	Information Storage And Processing
271	OG0000250	1	1	1	1	1	1	1	1	1	1	1	1	1	1	1	1	1	COG0601	Metabolism
272	OG0000251	1	1	1	1	1	1	1	1	1	1	1	1	1	1	1	1	1	COG0747	Metabolism
273	OG0000252	1	1	1	1	1	1	1	1	1	1	1	1	1	1	1	1	1	COG0583	Information Storage And Processing
274	OG0000253	1	1	1	1	1	1	1	1	1	1	1	1	1	1	1	1	1	COG3479	Metabolism
275	OG0000254	1	1	1	1	1	1	1	1	1	1	1	1	1	1	1	1	1	COG0399	Cellular Processes And Signaling
276	OG0000255	1	1	1	1	1	1	1	1	1	1	1	1	1	1	1	1	1	COG0463	Cellular Processes And Signaling
277	OG0000256	1	1	1	1	1	1	1	1	1	1	1	1	1	1	1	1	1	COG0451	Cellular Processes And Signaling
278	OG0000257	1	1	1	1	1	1	1	1	1	1	1	1	1	1	1	1	1	COG0726	Metabolism;Cellular Processes And Signaling
279	OG0000258	1	1	1	1	1	1	1	1	1	1	1	1	1	1	1	1	1	COG1807	Cellular Processes And Signaling
280	OG0000259	1	1	1	1	1	1	1	1	1	1	1	1	1	1	1	1	1	COG2076	Cellular Processes And Signaling
281	OG0000260	1	1	1	1	1	1	1	1	1	1	1	1	1	1	1	1	1	NA	NA
282	OG0000261	1	1	1	1	1	1	1	1	1	1	1	1	1	1	1	1	1	COG2814	Metabolism
283	OG0000262	1	1	1	1	1	1	1	1	1	1	1	1	1	1	1	1	1	COG5435	Poorly Characterized
284	OG0000263	1	1	1	1	1	1	1	1	1	1	1	1	1	1	1	1	1	COG1738	Information Storage And Processing
285	OG0000264	1	1	1	1	1	1	1	1	1	1	1	1	1	1	1	1	1	COG2217	Metabolism
286	OG0000265	1	1	1	1	1	1	1	1	1	1	1	1	1	1	1	1	1	COG3714	Poorly Characterized
287	OG0000266	1	1	1	1	1	1	1	1	1	1	1	1	1	1	1	1	1	NA	NA
288	OG0000267	1	1	1	1	1	1	1	1	1	1	1	1	1	1	1	1	1	COG3776	Poorly Characterized
289	OG0000268	1	1	1	1	1	1	1	1	1	1	1	1	1	1	1	1	1	COG0742	Information Storage And Processing
290	OG0000269	1	1	1	1	1	1	1	1	1	1	1	1	1	1	1	1	1	COG0552	Cellular Processes And Signaling
291	OG0000270	1	1	1	1	1	1	1	1	1	1	1	1	1	1	1	1	1	COG2884	Cellular Processes And Signaling
292	OG0000271	1	1	1	1	1	1	1	1	1	1	1	1	1	1	1	1	1	COG2177	Cellular Processes And Signaling
293	OG0000272	1	1	1	1	1	1	1	1	1	1	1	1	1	1	1	1	1	COG0568	Information Storage And Processing
294	OG0000273	1	1	1	1	1	1	1	1	1	1	1	1	1	1	1	1	1	COG0160	Metabolism
295	OG0000274	1	1	1	1	1	1	1	1	1	1	1	1	1	1	1	1	1	COG0683	Metabolism
296	OG0000275	1	1	1	1	1	1	1	1	1	1	1	1	1	1	1	1	1	NA	NA
297	OG0000276	1	1	1	1	1	1	1	1	1	1	1	1	1	1	1	1	1	COG0683	Metabolism
298	OG0000277	1	1	1	1	1	1	1	1	1	1	1	1	1	1	1	1	1	COG0559	Metabolism
299	OG0000278	1	1	1	1	1	1	1	1	1	1	1	1	1	1	1	1	1	COG4177	Metabolism
300	OG0000279	1	1	1	1	1	1	1	1	1	1	1	1	1	1	1	1	1	COG0411	Metabolism
301	OG0000280	1	1	1	1	1	1	1	1	1	1	1	1	1	1	1	1	1	COG0410	Metabolism
302	OG0000281	1	1	1	1	1	1	1	1	1	1	1	1	1	1	1	1	1	COG1653	Metabolism
303	OG0000282	1	1	1	1	1	1	1	1	1	1	1	1	1	1	1	1	1	COG1175	Metabolism
304	OG0000283	1	1	1	1	1	1	1	1	1	1	1	1	1	1	1	1	1	COG0395	Metabolism
305	OG0000284	1	1	1	1	1	1	1	1	1	1	1	1	1	1	1	1	1	COG3839	Metabolism
306	OG0000285	1	1	1	1	1	1	1	1	1	1	1	1	1	1	1	1	1	COG0584	Metabolism
307	OG0000286	1	1	1	1	1	1	1	1	1	1	1	1	1	1	1	1	1	NA	NA
308	OG0000287	1	1	1	1	1	1	1	1	1	1	1	1	1	1	1	1	1	COG0405	Metabolism
309	OG0000288	1	1	1	1	1	1	1	1	1	1	1	1	1	1	1	1	1	COG1741	Poorly Characterized
310	OG0000289	1	1	1	1	1	1	1	1	1	1	1	1	1	1	1	1	1	COG1609	Information Storage And Processing
311	OG0000290	1	1	1	1	1	1	1	1	1	1	1	1	1	1	1	1	1	COG3265	Metabolism
312	OG0000291	1	1	1	1	1	1	1	1	1	1	1	1	1	1	1	1	1	COG2610	Metabolism
313	OG0000292	1	1	1	1	1	1	1	1	1	1	1	1	1	1	1	1	1	COG0136	Metabolism
314	OG0000293	1	1	1	1	1	1	1	1	1	1	1	1	1	1	1	1	1	COG1523	Metabolism
315	OG0000294	1	1	1	1	1	1	1	1	1	1	1	1	1	1	1	1	1	COG0578	Metabolism
316	OG0000295	1	1	1	1	1	1	1	1	1	1	1	1	1	1	1	1	1	COG0607	Metabolism
317	OG0000296	1	1	1	1	1	1	1	1	1	1	1	1	1	1	1	1	1	COG0705	Cellular Processes And Signaling
318	OG0000297	1	1	1	1	1	1	1	1	1	1	1	1	1	1	1	1	1	COG1349	Metabolism;Information Storage And Processing
319	OG0000298	1	1	1	1	1	1	1	1	1	1	1	1	1	1	1	1	1	COG2909	Information Storage And Processing
320	OG0000299	1	1	1	1	1	1	1	1	1	1	1	1	1	1	1	1	1	COG0058	Metabolism
321	OG0000300	1	1	1	1	1	1	1	1	1	1	1	1	1	1	1	1	1	COG1640	Metabolism
322	OG0000301	1	1	1	1	1	1	1	1	1	1	1	1	1	1	1	1	1	COG1866	Metabolism
323	OG0000302	1	1	1	1	1	1	1	1	1	1	1	1	1	1	1	1	1	COG1281	Cellular Processes And Signaling
324	OG0000303	1	1	1	1	1	1	1	1	1	1	1	1	1	1	1	1	1	COG1188	Information Storage And Processing
325	OG0000304	1	1	1	1	1	1	1	1	1	1	1	1	1	1	1	1	1	COG1011	Metabolism
326	OG0000305	1	1	1	1	1	1	1	1	1	1	1	1	1	1	1	1	1	NA	NA
327	OG0000306	1	1	1	1	1	1	1	1	1	1	1	1	1	1	1	1	1	COG0494	Cellular Processes And Signaling
328	OG0000307	1	1	1	1	1	1	1	1	1	1	1	1	1	1	1	1	1	COG5009	Cellular Processes And Signaling
329	OG0000308	1	1	1	1	1	1	1	1	1	1	1	1	1	1	1	1	1	COG4796	Cellular Processes And Signaling
330	OG0000309	1	1	1	1	1	1	1	1	1	1	1	1	1	1	1	1	1	COG0703	Metabolism
331	OG0000310	1	1	1	1	1	1	1	1	1	1	1	1	1	1	1	1	1	COG0337	Metabolism
332	OG0000311	1	1	1	1	1	1	1	1	1	1	1	1	1	1	1	1	1	COG3266	Cellular Processes And Signaling
333	OG0000312	1	1	1	1	1	1	1	1	1	1	1	1	1	1	1	1	1	COG0338	Information Storage And Processing
334	OG0000313	1	1	1	1	1	1	1	1	1	1	1	1	1	1	1	1	1	COG0036	Metabolism
335	OG0000314	1	1	1	1	1	1	1	1	1	1	1	1	1	1	1	1	1	COG0546	Metabolism
336	OG0000315	1	1	1	1	1	1	1	1	1	1	1	1	1	1	1	1	1	COG0180	Information Storage And Processing
337	OG0000316	1	1	1	1	1	1	1	1	1	1	1	1	1	1	1	1	1	COG1648	Metabolism
338	OG0000317	1	1	1	1	1	1	1	1	1	1	1	1	1	1	1	1	1	COG2146	Metabolism
339	OG0000318	1	1	1	1	1	1	1	1	1	1	1	1	1	1	1	1	1	COG1251	Metabolism
340	OG0000319	1	1	1	1	1	1	1	1	1	1	1	1	1	1	1	1	1	COG0402	Poorly Characterized;Metabolism
341	OG0000320	1	1	1	1	1	1	1	1	1	1	1	1	1	1	1	1	1	COG0738	Metabolism
342	OG0000321	1	1	1	1	1	1	1	1	1	1	1	1	1	1	1	1	1	COG0652	Cellular Processes And Signaling
343	OG0000322	1	1	1	1	1	1	1	1	1	1	1	1	1	1	1	1	1	COG0512	Metabolism
344	OG0000323	1	1	1	1	1	1	1	1	1	1	1	1	1	1	1	1	1	COG4992	Metabolism
345	OG0000324	1	1	1	1	1	1	1	1	1	1	1	1	1	1	1	1	1	COG1289	Poorly Characterized
346	OG0000325	1	1	1	1	1	1	1	1	1	1	1	1	1	1	1	1	1	COG0664	Cellular Processes And Signaling
347	OG0000326	1	1	1	1	1	1	1	1	1	1	1	1	1	1	1	1	1	COG1765	Poorly Characterized
348	OG0000327	1	1	1	1	1	1	1	1	1	1	1	1	1	1	1	1	1	COG3954	Metabolism
349	OG0000328	1	1	1	1	1	1	1	1	1	1	1	1	1	1	1	1	1	COG3089	Poorly Characterized
350	OG0000329	1	1	1	1	1	1	1	1	1	1	1	1	1	1	1	1	1	COG0429	Poorly Characterized
351	OG0000330	1	1	1	1	1	1	1	1	1	1	1	1	1	1	1	1	1	COG0488	Poorly Characterized
352	OG0000331	1	1	1	1	1	1	1	1	1	1	1	1	1	1	1	1	1	COG2249	Poorly Characterized
353	OG0000332	1	1	1	1	1	1	1	1	1	1	1	1	1	1	1	1	1	COG1226	Metabolism
354	OG0000333	1	1	1	1	1	1	1	1	1	1	1	1	1	1	1	1	1	COG3529	Poorly Characterized
355	OG0000334	1	1	1	1	1	1	1	1	1	1	1	1	1	1	1	1	1	COG1047	Cellular Processes And Signaling
356	OG0000335	1	1	1	1	1	1	1	1	1	1	1	1	1	1	1	1	1	COG2900	Poorly Characterized
357	OG0000336	1	1	1	1	1	1	1	1	1	1	1	1	1	1	1	1	1	COG0545	Cellular Processes And Signaling
358	OG0000337	1	1	1	1	1	1	1	1	1	1	1	1	1	1	1	1	1	COG2964	Information Storage And Processing
359	OG0000338	1	1	1	1	1	1	1	1	1	1	1	1	1	1	1	1	1	COG1553	Metabolism
360	OG0000339	1	1	1	1	1	1	1	1	1	1	1	1	1	1	1	1	1	COG2923	Information Storage And Processing
361	OG0000340	1	1	1	1	1	1	1	1	1	1	1	1	1	1	1	1	1	COG2168	Information Storage And Processing
362	OG0000341	1	1	1	1	1	1	1	1	1	1	1	1	1	1	1	1	1	COG0048	Information Storage And Processing
363	OG0000342	1	1	1	1	1	1	1	1	1	1	1	1	1	1	1	1	1	COG0049	Information Storage And Processing
364	OG0000343	1	1	1	1	1	1	1	1	1	1	1	1	1	1	1	1	1	COG0480	Information Storage And Processing
365	OG0000344	1	1	1	1	1	1	1	1	1	1	1	1	1	1	1	1	1	COG2906	Metabolism
366	OG0000345	1	1	1	1	1	1	1	1	1	1	1	1	1	1	1	1	1	COG2193	Metabolism
367	OG0000346	1	1	1	1	1	1	1	1	1	1	1	1	1	1	1	1	1	COG0051	Information Storage And Processing
368	OG0000347	1	1	1	1	1	1	1	1	1	1	1	1	1	1	1	1	1	COG0087	Information Storage And Processing
369	OG0000348	1	1	1	1	1	1	1	1	1	1	1	1	1	1	1	1	1	COG0088	Information Storage And Processing
370	OG0000349	1	1	1	1	1	1	1	1	1	1	1	1	1	1	1	1	1	COG0089	Information Storage And Processing
371	OG0000350	1	1	1	1	1	1	1	1	1	1	1	1	1	1	1	1	1	COG0090	Information Storage And Processing
372	OG0000351	1	1	1	1	1	1	1	1	1	1	1	1	1	1	1	1	1	COG0185	Information Storage And Processing
373	OG0000352	1	1	1	1	1	1	1	1	1	1	1	1	1	1	1	1	1	COG0091	Information Storage And Processing
374	OG0000353	1	1	1	1	1	1	1	1	1	1	1	1	1	1	1	1	1	COG0092	Information Storage And Processing
375	OG0000354	1	1	1	1	1	1	1	1	1	1	1	1	1	1	1	1	1	COG0197	Information Storage And Processing
376	OG0000355	1	1	1	1	1	1	1	1	1	1	1	1	1	1	1	1	1	COG0255	Information Storage And Processing
377	OG0000356	1	1	1	1	1	1	1	1	1	1	1	1	1	1	1	1	1	COG0186	Information Storage And Processing
378	OG0000357	1	1	1	1	1	1	1	1	1	1	1	1	1	1	1	1	1	COG0093	Information Storage And Processing
379	OG0000358	1	1	1	1	1	1	1	1	1	1	1	1	1	1	1	1	1	COG0198	Information Storage And Processing
380	OG0000359	1	1	1	1	1	1	1	1	1	1	1	1	1	1	1	1	1	COG0094	Information Storage And Processing
381	OG0000360	1	1	1	1	1	1	1	1	1	1	1	1	1	1	1	1	1	COG0199	Information Storage And Processing
382	OG0000361	1	1	1	1	1	1	1	1	1	1	1	1	1	1	1	1	1	COG0096	Information Storage And Processing
383	OG0000362	1	1	1	1	1	1	1	1	1	1	1	1	1	1	1	1	1	COG0097	Information Storage And Processing
384	OG0000363	1	1	1	1	1	1	1	1	1	1	1	1	1	1	1	1	1	COG0098	Information Storage And Processing
385	OG0000364	1	1	1	1	1	1	1	1	1	1	1	1	1	1	1	1	1	COG1841	Information Storage And Processing
386	OG0000365	1	1	1	1	1	1	1	1	1	1	1	1	1	1	1	1	1	COG0200	Information Storage And Processing
387	OG0000366	1	1	1	1	1	1	1	1	1	1	1	1	1	1	1	1	1	COG0201	Cellular Processes And Signaling
388	OG0000367	1	1	1	1	1	1	1	1	1	1	1	1	1	1	1	1	1	COG0099	Information Storage And Processing
389	OG0000368	1	1	1	1	1	1	1	1	1	1	1	1	1	1	1	1	1	COG0522	Information Storage And Processing
390	OG0000369	1	1	1	1	1	1	1	1	1	1	1	1	1	1	1	1	1	COG0202	Information Storage And Processing
391	OG0000370	1	1	1	1	1	1	1	1	1	1	1	1	1	1	1	1	1	COG0203	Information Storage And Processing
392	OG0000371	1	1	1	1	1	1	1	1	1	1	1	1	1	1	1	1	1	COG1970	Cellular Processes And Signaling
393	OG0000372	1	1	1	1	1	1	1	1	1	1	1	1	1	1	1	1	1	COG0569	Cellular Processes And Signaling;Metabolism
394	OG0000373	1	1	1	1	1	1	1	1	1	1	1	1	1	1	1	1	1	COG0781	Information Storage And Processing
395	OG0000374	1	1	1	1	1	1	1	1	1	1	1	1	1	1	1	1	1	COG0223	Information Storage And Processing
396	OG0000375	1	1	1	1	1	1	1	1	1	1	1	1	1	1	1	1	1	COG0758	Information Storage And Processing
397	OG0000376	1	1	1	1	1	1	1	1	1	1	1	1	1	1	1	1	1	COG2922	Poorly Characterized
398	OG0000377	1	1	1	1	1	1	1	1	1	1	1	1	1	1	1	1	1	COG0551	Information Storage And Processing
399	OG0000378	1	1	1	1	1	1	1	1	1	1	1	1	1	1	1	1	1	COG0009	Information Storage And Processing
400	OG0000379	1	1	1	1	1	1	1	1	1	1	1	1	1	1	1	1	1	COG0169	Metabolism
401	OG0000380	1	1	1	1	1	1	1	1	1	1	1	1	1	1	1	1	1	NA	NA
402	OG0000381	1	1	1	1	1	1	1	1	1	1	1	1	1	1	1	1	1	COG0663	Poorly Characterized
403	OG0000383	1	1	1	1	1	1	1	1	1	1	1	1	1	1	1	1	1	COG2901	Information Storage And Processing
404	OG0000384	1	1	1	1	1	1	1	1	1	1	1	1	1	1	1	1	1	COG0042	Information Storage And Processing
405	OG0000385	1	1	1	1	1	1	1	1	1	1	1	1	1	1	1	1	1	COG2264	Information Storage And Processing
406	OG0000386	1	1	1	1	1	1	1	1	1	1	1	1	1	1	1	1	1	COG4145	Metabolism
407	OG0000387	1	1	1	1	1	1	1	1	1	1	1	1	1	1	1	1	1	COG3924	Poorly Characterized
408	OG0000388	1	1	1	1	1	1	1	1	1	1	1	1	1	1	1	1	1	COG2717	Metabolism
409	OG0000389	1	1	1	1	1	1	1	1	1	1	1	1	1	1	1	1	1	COG2041	Metabolism
410	OG0000390	1	1	1	1	1	1	1	1	1	1	1	1	1	1	1	1	1	COG0604	Metabolism;Poorly Characterized
411	OG0000391	1	1	1	1	1	1	1	1	1	1	1	1	1	1	1	1	1	COG2200	Cellular Processes And Signaling
412	OG0000392	1	1	1	1	1	1	1	1	1	1	1	1	1	1	1	1	1	COG1077	Cellular Processes And Signaling
413	OG0000393	1	1	1	1	1	1	1	1	1	1	1	1	1	1	1	1	1	COG1792	Cellular Processes And Signaling
414	OG0000394	1	1	1	1	1	1	1	1	1	1	1	1	1	1	1	1	1	COG2891	Cellular Processes And Signaling
415	OG0000395	1	1	1	1	1	1	1	1	1	1	1	1	1	1	1	1	1	COG0424	Metabolism
416	OG0000396	1	1	1	1	1	1	1	1	1	1	1	1	1	1	1	1	1	COG1530	Information Storage And Processing
417	OG0000397	1	1	1	1	1	1	1	1	1	1	1	1	1	1	1	1	1	COG3164	Poorly Characterized
418	OG0000398	1	1	1	1	1	1	1	1	1	1	1	1	1	1	1	1	1	COG0312	Poorly Characterized
419	OG0000399	1	1	1	1	1	1	1	1	1	1	1	1	1	1	1	1	1	COG0583	Information Storage And Processing
420	OG0000400	1	1	1	1	1	1	1	1	1	1	1	1	1	1	1	1	1	NA	NA
421	OG0000401	1	1	1	1	1	1	1	1	1	1	1	1	1	1	1	1	1	COG1566	Cellular Processes And Signaling
422	OG0000402	1	1	1	1	1	1	1	1	1	1	1	1	1	1	1	1	1	COG1289	Poorly Characterized
423	OG0000403	1	1	1	1	1	1	1	1	1	1	1	1	1	1	1	1	1	NA	NA
424	OG0000404	1	1	1	1	1	1	1	1	1	1	1	1	1	1	1	1	1	NA	NA
425	OG0000405	1	1	1	1	1	1	1	1	1	1	1	1	1	1	1	1	1	COG1438	Information Storage And Processing
426	OG0000406	1	1	1	1	1	1	1	1	1	1	1	1	1	1	1	1	1	COG0039	Metabolism
427	OG0000407	1	1	1	1	1	1	1	1	1	1	1	1	1	1	1	1	1	COG0265	Cellular Processes And Signaling
428	OG0000408	1	1	1	1	1	1	1	1	1	1	1	1	1	1	1	1	1	COG0265	Cellular Processes And Signaling
429	OG0000409	1	1	1	1	1	1	1	1	1	1	1	1	1	1	1	1	1	COG3105	Poorly Characterized
430	OG0000410	1	1	1	1	1	1	1	1	1	1	1	1	1	1	1	1	1	COG1485	Cellular Processes And Signaling
431	OG0000411	1	1	1	1	1	1	1	1	1	1	1	1	1	1	1	1	1	COG0102	Information Storage And Processing
432	OG0000412	1	1	1	1	1	1	1	1	1	1	1	1	1	1	1	1	1	COG0103	Information Storage And Processing
433	OG0000413	1	1	1	1	1	1	1	1	1	1	1	1	1	1	1	1	1	COG0625	Cellular Processes And Signaling
434	OG0000414	1	1	1	1	1	1	1	1	1	1	1	1	1	1	1	1	1	COG2969	Cellular Processes And Signaling
435	OG0000415	1	1	1	1	1	1	1	1	1	1	1	1	1	1	1	1	1	COG0493	Metabolism;Poorly Characterized
436	OG0000416	1	1	1	1	1	1	1	1	1	1	1	1	1	1	1	1	1	COG0070	Metabolism
437	OG0000417	1	1	1	1	1	1	1	1	1	1	1	1	1	1	1	1	1	COG1242	Poorly Characterized
438	OG0000418	1	1	1	1	1	1	1	1	1	1	1	1	1	1	1	1	1	COG2202	Cellular Processes And Signaling
439	OG0000419	1	1	1	1	1	1	1	1	1	1	1	1	1	1	1	1	1	COG3155	Cellular Processes And Signaling
440	OG0000420	1	1	1	1	1	1	1	1	1	1	1	1	1	1	1	1	1	COG0744	Cellular Processes And Signaling
441	OG0000421	1	1	1	1	1	1	1	1	1	1	1	1	1	1	1	1	1	COG1925	Metabolism;Cellular Processes And Signaling
442	OG0000422	1	1	1	1	1	1	1	1	1	1	1	1	1	1	1	1	1	COG1660	Cellular Processes And Signaling
443	OG0000423	1	1	1	1	1	1	1	1	1	1	1	1	1	1	1	1	1	COG1762	Cellular Processes And Signaling;Metabolism
444	OG0000424	1	1	1	1	1	1	1	1	1	1	1	1	1	1	1	1	1	COG1544	Information Storage And Processing
445	OG0000425	1	1	1	1	1	1	1	1	1	1	1	1	1	1	1	1	1	COG1508	Information Storage And Processing
446	OG0000426	1	1	1	1	1	1	1	1	1	1	1	1	1	1	1	1	1	COG1137	Cellular Processes And Signaling
447	OG0000427	1	1	1	1	1	1	1	1	1	1	1	1	1	1	1	1	1	COG1934	Cellular Processes And Signaling
448	OG0000428	1	1	1	1	1	1	1	1	1	1	1	1	1	1	1	1	1	COG3117	Cellular Processes And Signaling
449	OG0000429	1	1	1	1	1	1	1	1	1	1	1	1	1	1	1	1	1	COG1778	Poorly Characterized;Cellular Processes And Signaling
450	OG0000430	1	1	1	1	1	1	1	1	1	1	1	1	1	1	1	1	1	COG2905	Cellular Processes And Signaling
451	OG0000431	1	1	1	1	1	1	1	1	1	1	1	1	1	1	1	1	1	COG0530	Metabolism
452	OG0000432	1	1	1	1	1	1	1	1	1	1	1	1	1	1	1	1	1	COG1127	Cellular Processes And Signaling
453	OG0000433	1	1	1	1	1	1	1	1	1	1	1	1	1	1	1	1	1	COG0767	Cellular Processes And Signaling
454	OG0000434	1	1	1	1	1	1	1	1	1	1	1	1	1	1	1	1	1	COG1463	Cellular Processes And Signaling
455	OG0000435	1	1	1	1	1	1	1	1	1	1	1	1	1	1	1	1	1	COG2854	Cellular Processes And Signaling
456	OG0000436	1	1	1	1	1	1	1	1	1	1	1	1	1	1	1	1	1	COG3113	Cellular Processes And Signaling
457	OG0000437	1	1	1	1	1	1	1	1	1	1	1	1	1	1	1	1	1	COG5007	Cellular Processes And Signaling
458	OG0000438	1	1	1	1	1	1	1	1	1	1	1	1	1	1	1	1	1	COG0766	Cellular Processes And Signaling
459	OG0000439	1	1	1	1	1	1	1	1	1	1	1	1	1	1	1	1	1	COG0142	Metabolism
460	OG0000440	1	1	1	1	1	1	1	1	1	1	1	1	1	1	1	1	1	COG0211	Information Storage And Processing
461	OG0000441	1	1	1	1	1	1	1	1	1	1	1	1	1	1	1	1	1	COG0697	Metabolism;Poorly Characterized
462	OG0000442	1	1	1	1	1	1	1	1	1	1	1	1	1	1	1	1	1	COG0536	Cellular Processes And Signaling;Information Storage And Processing
463	OG0000443	1	1	1	1	1	1	1	1	1	1	1	1	1	1	1	1	1	COG2027	Cellular Processes And Signaling
464	OG0000444	1	1	1	1	1	1	1	1	1	1	1	1	1	1	1	1	1	COG0782	Information Storage And Processing
465	OG0000445	1	1	1	1	1	1	1	1	1	1	1	1	1	1	1	1	1	COG1534	Information Storage And Processing
466	OG0000446	1	1	1	1	1	1	1	1	1	1	1	1	1	1	1	1	1	COG0293	Information Storage And Processing
467	OG0000447	1	1	1	1	1	1	1	1	1	1	1	1	1	1	1	1	1	COG0465	Cellular Processes And Signaling
468	OG0000448	1	1	1	1	1	1	1	1	1	1	1	1	1	1	1	1	1	COG0294	Metabolism
469	OG0000449	1	1	1	1	1	1	1	1	1	1	1	1	1	1	1	1	1	COG1109	Metabolism
470	OG0000450	1	1	1	1	1	1	1	1	1	1	1	1	1	1	1	1	1	COG1314	Cellular Processes And Signaling
471	OG0000451	1	1	1	1	1	1	1	1	1	1	1	1	1	1	1	1	1	COG0137	Metabolism
472	OG0000452	1	1	1	1	1	1	1	1	1	1	1	1	1	1	1	1	1	COG0779	Information Storage And Processing
473	OG0000453	1	1	1	1	1	1	1	1	1	1	1	1	1	1	1	1	1	COG0195	Information Storage And Processing
474	OG0000454	1	1	1	1	1	1	1	1	1	1	1	1	1	1	1	1	1	COG0532	Information Storage And Processing
475	OG0000455	1	1	1	1	1	1	1	1	1	1	1	1	1	1	1	1	1	COG0858	Information Storage And Processing
476	OG0000456	1	1	1	1	1	1	1	1	1	1	1	1	1	1	1	1	1	COG0130	Information Storage And Processing
477	OG0000457	1	1	1	1	1	1	1	1	1	1	1	1	1	1	1	1	1	COG0184	Information Storage And Processing
478	OG0000458	1	1	1	1	1	1	1	1	1	1	1	1	1	1	1	1	1	COG1185	Information Storage And Processing
479	OG0000459	1	1	1	1	1	1	1	1	1	1	1	1	1	1	1	1	1	COG4785	Cellular Processes And Signaling
480	OG0000460	1	1	1	1	1	1	1	1	1	1	1	1	1	1	1	1	1	COG0513	Information Storage And Processing
481	OG0000461	1	1	1	1	1	1	1	1	1	1	1	1	1	1	1	1	1	COG0814	Metabolism
482	OG0000462	1	1	1	1	1	1	1	1	1	1	1	1	1	1	1	1	1	COG2141	Poorly Characterized;Metabolism
483	OG0000463	1	1	1	1	1	1	1	1	1	1	1	1	1	1	1	1	1	COG0826	Information Storage And Processing
484	OG0000464	1	1	1	1	1	1	1	1	1	1	1	1	1	1	1	1	1	COG0826	Information Storage And Processing
485	OG0000465	1	1	1	1	1	1	1	1	1	1	1	1	1	1	1	1	1	COG3154	Metabolism
486	OG0000466	1	1	1	1	1	1	1	1	1	1	1	1	1	1	1	1	1	COG3153	Poorly Characterized
487	OG0000467	1	1	1	1	1	1	1	1	1	1	1	1	1	1	1	1	1	COG2827	Information Storage And Processing
488	OG0000468	1	1	1	1	1	1	1	1	1	1	1	1	1	1	1	1	1	COG3787	Poorly Characterized
489	OG0000469	1	1	1	1	1	1	1	1	1	1	1	1	1	1	1	1	1	COG0702	Poorly Characterized
490	OG0000470	1	1	1	1	1	1	1	1	1	1	1	1	1	1	1	1	1	COG0701	Poorly Characterized
491	OG0000471	1	1	1	1	1	1	1	1	1	1	1	1	1	1	1	1	1	COG2823	Cellular Processes And Signaling
492	OG0000472	1	1	1	1	1	1	1	1	1	1	1	1	1	1	1	1	1	COG0279	Metabolism
493	OG0000473	1	1	1	1	1	1	1	1	1	1	1	1	1	1	1	1	1	COG0792	Information Storage And Processing
494	OG0000474	1	1	1	1	1	1	1	1	1	1	1	1	1	1	1	1	1	COG3107	Cellular Processes And Signaling
495	OG0000475	1	1	1	1	1	1	1	1	1	1	1	1	1	1	1	1	1	COG0313	Information Storage And Processing
496	OG0000476	1	1	1	1	1	1	1	1	1	1	1	1	1	1	1	1	1	COG2721	Metabolism
497	OG0000477	1	1	1	1	1	1	1	1	1	1	1	1	1	1	1	1	1	COG3836	Metabolism
498	OG0000478	1	1	1	1	1	1	1	1	1	1	1	1	1	1	1	1	1	COG2084	Metabolism
499	OG0000479	1	1	1	1	1	1	1	1	1	1	1	1	1	1	1	1	1	COG1741	Poorly Characterized
500	OG0000480	1	1	1	1	1	1	1	1	1	1	1	1	1	1	1	1	1	COG0583	Information Storage And Processing
501	OG0000481	1	1	1	1	1	1	1	1	1	1	1	1	1	1	1	1	1	COG3152	Poorly Characterized
502	OG0000482	1	1	1	1	1	1	1	1	1	1	1	1	1	1	1	1	1	COG0435	Metabolism
503	OG0000483	1	1	1	1	1	1	1	1	1	1	1	1	1	1	1	1	1	COG2259	Poorly Characterized
504	OG0000484	1	1	1	1	1	1	1	1	1	1	1	1	1	1	1	1	1	NA	NA
505	OG0000485	1	1	1	1	1	1	1	1	1	1	1	1	1	1	1	1	1	COG5393	Poorly Characterized
506	OG0000486	1	1	1	1	1	1	1	1	1	1	1	1	1	1	1	1	1	COG4575	Information Storage And Processing
507	OG0000487	1	1	1	1	1	1	1	1	1	1	1	1	1	1	1	1	1	NA	NA
508	OG0000488	1	1	1	1	1	1	1	1	1	1	1	1	1	1	1	1	1	NA	NA
509	OG0000489	1	1	1	1	1	1	1	1	1	1	1	1	1	1	1	1	1	COG0586	Cellular Processes And Signaling
510	OG0000490	1	1	1	1	1	1	1	1	1	1	1	1	1	1	1	1	1	COG2186	Information Storage And Processing
511	OG0000491	1	1	1	1	1	1	1	1	1	1	1	1	1	1	1	1	1	COG2271	Metabolism
512	OG0000492	1	1	1	1	1	1	1	1	1	1	1	1	1	1	1	1	1	COG1904	Metabolism
513	OG0000493	1	1	1	1	1	1	1	1	1	1	1	1	1	1	1	1	1	COG2721	Metabolism
514	OG0000494	1	1	1	1	1	1	1	1	1	1	1	1	1	1	1	1	1	COG3633	Metabolism
515	OG0000495	1	1	1	1	1	1	1	1	1	1	1	1	1	1	1	1	1	COG0861	Metabolism
516	OG0000496	1	1	1	1	1	1	1	1	1	1	1	1	1	1	1	1	1	COG0673	Poorly Characterized
517	OG0000497	1	1	1	1	1	1	1	1	1	1	1	1	1	1	1	1	1	COG1451	Poorly Characterized
518	OG0000498	1	1	1	1	1	1	1	1	1	1	1	1	1	1	1	1	1	COG2813	Information Storage And Processing
519	OG0000499	1	1	1	1	1	1	1	1	1	1	1	1	1	1	1	1	1	COG1902	Metabolism
520	OG0000500	1	1	1	1	1	1	1	1	1	1	1	1	1	1	1	1	1	COG4992	Metabolism
521	OG0000501	1	1	1	1	1	1	1	1	1	1	1	1	1	1	1	1	1	COG1695	Information Storage And Processing
522	OG0000502	1	1	1	1	1	1	1	1	1	1	1	1	1	1	1	1	1	COG2375	Metabolism
523	OG0000503	1	1	1	1	1	1	1	1	1	1	1	1	1	1	1	1	1	COG3412	Cellular Processes And Signaling
524	OG0000504	1	1	1	1	1	1	1	1	1	1	1	1	1	1	1	1	1	COG2376	Metabolism
525	OG0000505	1	1	1	1	1	1	1	1	1	1	1	1	1	1	1	1	1	COG2376	Metabolism
526	OG0000506	1	1	1	1	1	1	1	1	1	1	1	1	1	1	1	1	1	COG0371	Metabolism
527	OG0000507	1	1	1	1	1	1	1	1	1	1	1	1	1	1	1	1	1	COG3284	Information Storage And Processing
528	OG0000508	1	1	1	1	1	1	1	1	1	1	1	1	1	1	1	1	1	NA	NA
529	OG0000509	1	1	1	1	1	1	1	1	1	1	1	1	1	1	1	1	1	COG3663	Information Storage And Processing
530	OG0000510	1	1	1	1	1	1	1	1	1	1	1	1	1	1	1	1	1	COG0568	Information Storage And Processing
531	OG0000511	1	1	1	1	1	1	1	1	1	1	1	1	1	1	1	1	1	COG0358	Information Storage And Processing
532	OG0000512	1	1	1	1	1	1	1	1	1	1	1	1	1	1	1	1	1	COG0828	Information Storage And Processing
533	OG0000513	1	1	1	1	1	1	1	1	1	1	1	1	1	1	1	1	1	COG0533	Information Storage And Processing
534	OG0000514	1	1	1	1	1	1	1	1	1	1	1	1	1	1	1	1	1	COG0344	Metabolism
535	OG0000515	1	1	1	1	1	1	1	1	1	1	1	1	1	1	1	1	1	COG1539	Metabolism
536	OG0000516	1	1	1	1	1	1	1	1	1	1	1	1	1	1	1	1	1	COG1968	Metabolism
537	OG0000517	1	1	1	1	1	1	1	1	1	1	1	1	1	1	1	1	1	COG0617	Information Storage And Processing
538	OG0000518	1	1	1	1	1	1	1	1	1	1	1	1	1	1	1	1	1	COG3103	Poorly Characterized
539	OG0000519	1	1	1	1	1	1	1	1	1	1	1	1	1	1	1	1	1	COG3025	Metabolism
540	OG0000520	1	1	1	1	1	1	1	1	1	1	1	1	1	1	1	1	1	COG1391	Cellular Processes And Signaling
541	OG0000521	1	1	1	1	1	1	1	1	1	1	1	1	1	1	1	1	1	COG2870	Cellular Processes And Signaling
542	OG0000522	1	1	1	1	1	1	1	1	1	1	1	1	1	1	1	1	1	NA	NA
543	OG0000523	1	1	1	1	1	1	1	1	1	1	1	1	1	1	1	1	1	COG2960	Metabolism
544	OG0000524	1	1	1	1	1	1	1	1	1	1	1	1	1	1	1	1	1	COG0108	Metabolism
545	OG0000525	1	1	1	1	1	1	1	1	1	1	1	1	1	1	1	1	1	COG3384	Metabolism
546	OG0000526	1	1	1	1	1	1	1	1	1	1	1	1	1	1	1	1	1	COG0754	Metabolism
547	OG0000527	1	1	1	1	1	1	1	1	1	1	1	1	1	1	1	1	1	COG5463	Poorly Characterized
548	OG0000528	1	1	1	1	1	1	1	1	1	1	1	1	1	1	1	1	1	COG1538	Cellular Processes And Signaling
549	OG0000529	1	1	1	1	1	1	1	1	1	1	1	1	1	1	1	1	1	COG0494	Cellular Processes And Signaling
550	OG0000530	1	1	1	1	1	1	1	1	1	1	1	1	1	1	1	1	1	COG3151	Poorly Characterized
551	OG0000531	1	1	1	1	1	1	1	1	1	1	1	1	1	1	1	1	1	COG1409	Cellular Processes And Signaling
552	OG0000532	1	1	1	1	1	1	1	1	1	1	1	1	1	1	1	1	1	COG3150	Poorly Characterized
553	OG0000533	1	1	1	1	1	1	1	1	1	1	1	1	1	1	1	1	1	COG0187	Information Storage And Processing
554	OG0000534	1	1	1	1	1	1	1	1	1	1	1	1	1	1	1	1	1	COG1359	Metabolism
555	OG0000535	1	1	1	1	1	1	1	1	1	1	1	1	1	1	1	1	1	COG2249	Poorly Characterized
556	OG0000536	1	1	1	1	1	1	1	1	1	1	1	1	1	1	1	1	1	COG0642	Cellular Processes And Signaling
557	OG0000537	1	1	1	1	1	1	1	1	1	1	1	1	1	1	1	1	1	COG0745	Information Storage And Processing;Cellular Processes And Signaling
558	OG0000538	1	1	1	1	1	1	1	1	1	1	1	1	1	1	1	1	1	COG3111	Poorly Characterized
559	OG0000539	1	1	1	1	1	1	1	1	1	1	1	1	1	1	1	1	1	COG0188	Information Storage And Processing
560	OG0000540	1	1	1	1	1	1	1	1	1	1	1	1	1	1	1	1	1	COG0204	Metabolism
561	OG0000541	1	1	1	1	1	1	1	1	1	1	1	1	1	1	1	1	1	COG2132	Metabolism;Cellular Processes And Signaling
562	OG0000542	1	1	1	1	1	1	1	1	1	1	1	1	1	1	1	1	1	COG1032	Poorly Characterized
563	OG0000543	1	1	1	1	1	1	1	1	1	1	1	1	1	1	1	1	1	COG0656	Metabolism
564	OG0000544	1	1	1	1	1	1	1	1	1	1	1	1	1	1	1	1	1	COG1979	Metabolism
565	OG0000545	1	1	1	1	1	1	1	1	1	1	1	1	1	1	1	1	1	COG2207	Information Storage And Processing
566	OG0000546	1	1	1	1	1	1	1	1	1	1	1	1	1	1	1	1	1	COG0586	Cellular Processes And Signaling
567	OG0000547	1	1	1	1	1	1	1	1	1	1	1	1	1	1	1	1	1	COG0626	Metabolism
568	OG0000548	1	1	1	1	1	1	1	1	1	1	1	1	1	1	1	1	1	COG0811	Cellular Processes And Signaling
569	OG0000549	1	1	1	1	1	1	1	1	1	1	1	1	1	1	1	1	1	COG0848	Cellular Processes And Signaling
570	OG0000550	1	1	1	1	1	1	1	1	1	1	1	1	1	1	1	1	1	COG2862	Poorly Characterized
571	OG0000551	1	1	1	1	1	1	1	1	1	1	1	1	1	1	1	1	1	COG0625	Cellular Processes And Signaling
572	OG0000552	1	1	1	1	1	1	1	1	1	1	1	1	1	1	1	1	1	COG1651	Cellular Processes And Signaling
573	OG0000553	1	1	1	1	1	1	1	1	1	1	1	1	1	1	1	1	1	COG1811	Poorly Characterized
574	OG0000554	1	1	1	1	1	1	1	1	1	1	1	1	1	1	1	1	1	COG1982	Metabolism
575	OG0000555	1	1	1	1	1	1	1	1	1	1	1	1	1	1	1	1	1	COG0741	Cellular Processes And Signaling
576	OG0000556	1	1	1	1	1	1	1	1	1	1	1	1	1	1	1	1	1	COG2924	Metabolism;Cellular Processes And Signaling
577	OG0000557	1	1	1	1	1	1	1	1	1	1	1	1	1	1	1	1	1	COG1194	Information Storage And Processing
578	OG0000558	1	1	1	1	1	1	1	1	1	1	1	1	1	1	1	1	1	COG0220	Information Storage And Processing
579	OG0000559	1	1	1	1	1	1	1	1	1	1	1	1	1	1	1	1	1	COG3171	Poorly Characterized
580	OG0000560	1	1	1	1	1	1	1	1	1	1	1	1	1	1	1	1	1	NA	NA
581	OG0000561	1	1	1	1	1	1	1	1	1	1	1	1	1	1	1	1	1	COG0635	Metabolism
582	OG0000562	1	1	1	1	1	1	1	1	1	1	1	1	1	1	1	1	1	COG0127	Metabolism
583	OG0000563	1	1	1	1	1	1	1	1	1	1	1	1	1	1	1	1	1	COG1872	Poorly Characterized
584	OG0000564	1	1	1	1	1	1	1	1	1	1	1	1	1	1	1	1	1	COG0762	Cellular Processes And Signaling
585	OG0000565	1	1	1	1	1	1	1	1	1	1	1	1	1	1	1	1	1	COG0325	Metabolism
586	OG0000566	1	1	1	1	1	1	1	1	1	1	1	1	1	1	1	1	1	COG2805	Cellular Processes And Signaling
587	OG0000567	1	1	1	1	1	1	1	1	1	1	1	1	1	1	1	1	1	COG0816	Information Storage And Processing
588	OG0000568	1	1	1	1	1	1	1	1	1	1	1	1	1	1	1	1	1	COG1678	Information Storage And Processing
589	OG0000569	1	1	1	1	1	1	1	1	1	1	1	1	1	1	1	1	1	COG0189	Metabolism;Information Storage And Processing
590	OG0000570	1	1	1	1	1	1	1	1	1	1	1	1	1	1	1	1	1	COG1385	Information Storage And Processing
591	OG0000571	1	1	1	1	1	1	1	1	1	1	1	1	1	1	1	1	1	COG2356	Information Storage And Processing
592	OG0000572	1	1	1	1	1	1	1	1	1	1	1	1	1	1	1	1	1	COG3091	Poorly Characterized
593	OG0000573	1	1	1	1	1	1	1	1	1	1	1	1	1	1	1	1	1	COG2814	Metabolism
594	OG0000574	1	1	1	1	1	1	1	1	1	1	1	1	1	1	1	1	1	COG0192	Metabolism
595	OG0000575	1	1	1	1	1	1	1	1	1	1	1	1	1	1	1	1	1	COG1166	Metabolism
596	OG0000576	1	1	1	1	1	1	1	1	1	1	1	1	1	1	1	1	1	COG0010	Metabolism
597	OG0000577	1	1	1	1	1	1	1	1	1	1	1	1	1	1	1	1	1	COG0501	Cellular Processes And Signaling
598	OG0000578	1	1	1	1	1	1	1	1	1	1	1	1	1	1	1	1	1	COG0057	Metabolism
599	OG0000579	1	1	1	1	1	1	1	1	1	1	1	1	1	1	1	1	1	COG0126	Metabolism
600	OG0000580	1	1	1	1	1	1	1	1	1	1	1	1	1	1	1	1	1	COG0191	Metabolism
601	OG0000581	1	1	1	1	1	1	1	1	1	1	1	1	1	1	1	1	1	COG0668	Cellular Processes And Signaling
602	OG0000582	1	1	1	1	1	1	1	1	1	1	1	1	1	1	1	1	1	COG1279	Metabolism
603	OG0000583	1	1	1	1	1	1	1	1	1	1	1	1	1	1	1	1	1	COG2968	Poorly Characterized
604	OG0000584	1	1	1	1	1	1	1	1	1	1	1	1	1	1	1	1	1	COG0583	Information Storage And Processing
605	OG0000585	1	1	1	1	1	1	1	1	1	1	1	1	1	1	1	1	1	COG0120	Metabolism
606	OG0000586	1	1	1	1	1	1	1	1	1	1	1	1	1	1	1	1	1	COG0111	Metabolism
607	OG0000587	1	1	1	1	1	1	1	1	1	1	1	1	1	1	1	1	1	COG0212	Metabolism
608	OG0000588	1	1	1	1	1	1	1	1	1	1	1	1	1	1	1	1	1	COG3027	Cellular Processes And Signaling
609	OG0000589	1	1	1	1	1	1	1	1	1	1	1	1	1	1	1	1	1	COG3079	Poorly Characterized
610	OG0000590	1	1	1	1	1	1	1	1	1	1	1	1	1	1	1	1	1	COG0006	Metabolism
611	OG0000591	1	1	1	1	1	1	1	1	1	1	1	1	1	1	1	1	1	COG0654	Metabolism
612	OG0000592	1	1	1	1	1	1	1	1	1	1	1	1	1	1	1	1	1	COG0654	Metabolism
613	OG0000593	1	1	1	1	1	1	1	1	1	1	1	1	1	1	1	1	1	COG0404	Metabolism
614	OG0000594	1	1	1	1	1	1	1	1	1	1	1	1	1	1	1	1	1	COG0509	Metabolism
615	OG0000595	1	1	1	1	1	1	1	1	1	1	1	1	1	1	1	1	1	COG1003	Metabolism
616	OG0000596	1	1	1	1	1	1	1	1	1	1	1	1	1	1	1	1	1	COG1028	Metabolism
617	OG0000597	1	1	1	1	1	1	1	1	1	1	1	1	1	1	1	1	1	COG2723	Metabolism
618	OG0000598	1	1	1	1	1	1	1	1	1	1	1	1	1	1	1	1	1	COG1737	Information Storage And Processing
619	OG0000599	1	1	1	1	1	1	1	1	1	1	1	1	1	1	1	1	1	COG3097	Poorly Characterized
620	OG0000600	1	1	1	1	1	1	1	1	1	1	1	1	1	1	1	1	1	COG1272	Cellular Processes And Signaling
621	OG0000601	1	1	1	1	1	1	1	1	1	1	1	1	1	1	1	1	1	COG0354	Cellular Processes And Signaling
622	OG0000602	1	1	1	1	1	1	1	1	1	1	1	1	1	1	1	1	1	COG2938	Cellular Processes And Signaling
623	OG0000603	1	1	1	1	1	1	1	1	1	1	1	1	1	1	1	1	1	NA	NA
624	OG0000604	1	1	1	1	1	1	1	1	1	1	1	1	1	1	1	1	1	COG0716	Metabolism
625	OG0000605	1	1	1	1	1	1	1	1	1	1	1	1	1	1	1	1	1	COG4974	Information Storage And Processing
626	OG0000606	1	1	1	1	1	1	1	1	1	1	1	1	1	1	1	1	1	COG1651	Cellular Processes And Signaling
627	OG0000607	1	1	1	1	1	1	1	1	1	1	1	1	1	1	1	1	1	COG0608	Information Storage And Processing
628	OG0000608	1	1	1	1	1	1	1	1	1	1	1	1	1	1	1	1	1	COG1186	Information Storage And Processing
629	OG0000609	1	1	1	1	1	1	1	1	1	1	1	1	1	1	1	1	1	COG1443	Metabolism
630	OG0000610	1	1	1	1	1	1	1	1	1	1	1	1	1	1	1	1	1	COG3104	Metabolism
631	OG0000611	1	1	1	1	1	1	1	1	1	1	1	1	1	1	1	1	1	COG0697	Metabolism;Poorly Characterized
632	OG0000612	1	1	1	1	1	1	1	1	1	1	1	1	1	1	1	1	1	NA	NA
633	OG0000613	1	1	1	1	1	1	1	1	1	1	1	1	1	1	1	1	1	COG3539	Cellular Processes And Signaling
634	OG0000614	1	1	1	1	1	1	1	1	1	1	1	1	1	1	1	1	1	COG3121	Cellular Processes And Signaling
635	OG0000615	1	1	1	1	1	1	1	1	1	1	1	1	1	1	1	1	1	COG3539	Cellular Processes And Signaling
636	OG0000616	1	1	1	1	1	1	1	1	1	1	1	1	1	1	1	1	1	COG2200	Cellular Processes And Signaling
637	OG0000617	1	1	1	1	1	1	1	1	1	1	1	1	1	1	1	1	1	COG5581	Cellular Processes And Signaling
638	OG0000618	1	1	1	1	1	1	1	1	1	1	1	1	1	1	1	1	1	COG0814	Metabolism
639	OG0000619	1	1	1	1	1	1	1	1	1	1	1	1	1	1	1	1	1	COG0183	Metabolism
640	OG0000620	1	1	1	1	1	1	1	1	1	1	1	1	1	1	1	1	1	COG2814	Metabolism
641	OG0000621	1	1	1	1	1	1	1	1	1	1	1	1	1	1	1	1	1	COG1609	Information Storage And Processing
642	OG0000622	1	1	1	1	1	1	1	1	1	1	1	1	1	1	1	1	1	COG2223	Metabolism
643	OG0000623	1	1	1	1	1	1	1	1	1	1	1	1	1	1	1	1	1	COG1621	Metabolism
644	OG0000624	1	1	1	1	1	1	1	1	1	1	1	1	1	1	1	1	1	COG1794	Cellular Processes And Signaling
645	OG0000625	1	1	1	1	1	1	1	1	1	1	1	1	1	1	1	1	1	COG0583	Information Storage And Processing
646	OG0000626	1	1	1	1	1	1	1	1	1	1	1	1	1	1	1	1	1	COG0019	Metabolism
647	OG0000627	1	1	1	1	1	1	1	1	1	1	1	1	1	1	1	1	1	COG1609	Information Storage And Processing
648	OG0000628	1	1	1	1	1	1	1	1	1	1	1	1	1	1	1	1	1	COG3153	Poorly Characterized
649	OG0000629	1	1	1	1	1	1	1	1	1	1	1	1	1	1	1	1	1	COG1609	Information Storage And Processing
650	OG0000630	1	1	1	1	1	1	1	1	1	1	1	1	1	1	1	1	1	COG0318	Metabolism
651	OG0000631	1	1	1	1	1	1	1	1	1	1	1	1	1	1	1	1	1	NA	NA
652	OG0000632	1	1	1	1	1	1	1	1	1	1	1	1	1	1	1	1	1	COG0667	Poorly Characterized;Metabolism
653	OG0000633	1	1	1	1	1	1	1	1	1	1	1	1	1	1	1	1	1	COG3066	Information Storage And Processing
654	OG0000634	1	1	1	1	1	1	1	1	1	1	1	1	1	1	1	1	1	COG0494	Cellular Processes And Signaling
655	OG0000635	1	1	1	1	1	1	1	1	1	1	1	1	1	1	1	1	1	COG3605	Cellular Processes And Signaling
656	OG0000636	1	1	1	1	1	1	1	1	1	1	1	1	1	1	1	1	1	COG0682	Cellular Processes And Signaling
657	OG0000637	1	1	1	1	1	1	1	1	1	1	1	1	1	1	1	1	1	COG0207	Metabolism
658	OG0000638	1	1	1	1	1	1	1	1	1	1	1	1	1	1	1	1	1	COG4967	Cellular Processes And Signaling
659	OG0000639	1	1	1	1	1	1	1	1	1	1	1	1	1	1	1	1	1	COG1330	Information Storage And Processing
660	OG0000640	1	1	1	1	1	1	1	1	1	1	1	1	1	1	1	1	1	COG1025	Cellular Processes And Signaling
661	OG0000641	1	1	1	1	1	1	1	1	1	1	1	1	1	1	1	1	1	COG1074	Information Storage And Processing
662	OG0000642	1	1	1	1	1	1	1	1	1	1	1	1	1	1	1	1	1	COG0507	Information Storage And Processing
663	OG0000643	1	1	1	1	1	1	1	1	1	1	1	1	1	1	1	1	1	COG1246	Metabolism
664	OG0000644	1	1	1	1	1	1	1	1	1	1	1	1	1	1	1	1	1	COG0860	Cellular Processes And Signaling
665	OG0000645	1	1	1	1	1	1	1	1	1	1	1	1	1	1	1	1	1	COG4577	Metabolism
666	OG0000646	1	1	1	1	1	1	1	1	1	1	1	1	1	1	1	1	1	COG0580	Metabolism
667	OG0000647	1	1	1	1	1	1	1	1	1	1	1	1	1	1	1	1	1	COG1122	Poorly Characterized;Metabolism
668	OG0000648	1	1	1	1	1	1	1	1	1	1	1	1	1	1	1	1	1	COG2087	Metabolism
669	OG0000649	1	1	1	1	1	1	1	1	1	1	1	1	1	1	1	1	1	COG2821	Cellular Processes And Signaling
670	OG0000650	1	1	1	1	1	1	1	1	1	1	1	1	1	1	1	1	1	COG0520	Metabolism
671	OG0000651	1	1	1	1	1	1	1	1	1	1	1	1	1	1	1	1	1	COG0583	Information Storage And Processing
672	OG0000652	1	1	1	1	1	1	1	1	1	1	1	1	1	1	1	1	1	COG2363	Poorly Characterized
673	OG0000653	1	1	1	1	1	1	1	1	1	1	1	1	1	1	1	1	1	COG2933	Information Storage And Processing
674	OG0000654	1	1	1	1	1	1	1	1	1	1	1	1	1	1	1	1	1	COG0258	Information Storage And Processing
675	OG0000655	1	1	1	1	1	1	1	1	1	1	1	1	1	1	1	1	1	COG0814	Metabolism
676	OG0000656	1	1	1	1	1	1	1	1	1	1	1	1	1	1	1	1	1	COG1611	Metabolism
677	OG0000657	1	1	1	1	1	1	1	1	1	1	1	1	1	1	1	1	1	COG2904	Information Storage And Processing
678	OG0000658	1	1	1	1	1	1	1	1	1	1	1	1	1	1	1	1	1	NA	NA
679	OG0000659	1	1	1	1	1	1	1	1	1	1	1	1	1	1	1	1	1	COG3098	Poorly Characterized
680	OG0000660	1	1	1	1	1	1	1	1	1	1	1	1	1	1	1	1	1	COG0564	Information Storage And Processing
681	OG0000661	1	1	1	1	1	1	1	1	1	1	1	1	1	1	1	1	1	COG0716	Metabolism
682	OG0000662	1	1	1	1	1	1	1	1	1	1	1	1	1	1	1	1	1	COG2271	Metabolism
683	OG0000663	1	1	1	1	1	1	1	1	1	1	1	1	1	1	1	1	1	COG4948	Cellular Processes And Signaling;Poorly Characterized
684	OG0000664	1	1	1	1	1	1	1	1	1	1	1	1	1	1	1	1	1	COG1929	Metabolism
685	OG0000665	1	1	1	1	1	1	1	1	1	1	1	1	1	1	1	1	1	COG4999	Cellular Processes And Signaling
686	OG0000666	1	1	1	1	1	1	1	1	1	1	1	1	1	1	1	1	1	COG2265	Information Storage And Processing
687	OG0000667	1	1	1	1	1	1	1	1	1	1	1	1	1	1	1	1	1	COG0317	Cellular Processes And Signaling;Information Storage And Processing
688	OG0000668	1	1	1	1	1	1	1	1	1	1	1	1	1	1	1	1	1	COG3956	Poorly Characterized
689	OG0000669	1	1	1	1	1	1	1	1	1	1	1	1	1	1	1	1	1	COG0504	Metabolism
690	OG0000670	1	1	1	1	1	1	1	1	1	1	1	1	1	1	1	1	1	COG0148	Metabolism
691	OG0000671	1	1	1	1	1	1	1	1	1	1	1	1	1	1	1	1	1	COG0602	Metabolism
692	OG0000672	1	1	1	1	1	1	1	1	1	1	1	1	1	1	1	1	1	COG0369	Metabolism
693	OG0000673	1	1	1	1	1	1	1	1	1	1	1	1	1	1	1	1	1	COG0155	Metabolism
694	OG0000674	1	1	1	1	1	1	1	1	1	1	1	1	1	1	1	1	1	COG0175	Metabolism
695	OG0000675	1	1	1	1	1	1	1	1	1	1	1	1	1	1	1	1	1	COG2234	Cellular Processes And Signaling;Metabolism
696	OG0000676	1	1	1	1	1	1	1	1	1	1	1	1	1	1	1	1	1	COG1648	Metabolism
697	OG0000677	1	1	1	1	1	1	1	1	1	1	1	1	1	1	1	1	1	COG0175	Metabolism
698	OG0000678	1	1	1	1	1	1	1	1	1	1	1	1	1	1	1	1	1	COG2895	Metabolism
699	OG0000679	1	1	1	1	1	1	1	1	1	1	1	1	1	1	1	1	1	COG0529	Metabolism
700	OG0000680	1	1	1	1	1	1	1	1	1	1	1	1	1	1	1	1	1	NA	NA
701	OG0000681	1	1	1	1	1	1	1	1	1	1	1	1	1	1	1	1	1	COG2919	Cellular Processes And Signaling
702	OG0000682	1	1	1	1	1	1	1	1	1	1	1	1	1	1	1	1	1	COG1211	Metabolism
703	OG0000683	1	1	1	1	1	1	1	1	1	1	1	1	1	1	1	1	1	COG0245	Metabolism
704	OG0000684	1	1	1	1	1	1	1	1	1	1	1	1	1	1	1	1	1	COG0585	Information Storage And Processing
705	OG0000685	1	1	1	1	1	1	1	1	1	1	1	1	1	1	1	1	1	COG0496	Information Storage And Processing
706	OG0000686	1	1	1	1	1	1	1	1	1	1	1	1	1	1	1	1	1	COG2518	Cellular Processes And Signaling
707	OG0000687	1	1	1	1	1	1	1	1	1	1	1	1	1	1	1	1	1	COG0739	Cellular Processes And Signaling
708	OG0000688	1	1	1	1	1	1	1	1	1	1	1	1	1	1	1	1	1	COG0568	Information Storage And Processing
709	OG0000689	1	1	1	1	1	1	1	1	1	1	1	1	1	1	1	1	1	COG1846	Information Storage And Processing
710	OG0000690	1	1	1	1	1	1	1	1	1	1	1	1	1	1	1	1	1	COG0163	Metabolism
711	OG0000691	1	1	1	1	1	1	1	1	1	1	1	1	1	1	1	1	1	COG0043	Metabolism
712	OG0000692	1	1	1	1	1	1	1	1	1	1	1	1	1	1	1	1	1	NA	NA
713	OG0000693	1	1	1	1	1	1	1	1	1	1	1	1	1	1	1	1	1	COG0249	Information Storage And Processing
714	OG0000694	1	1	1	1	1	1	1	1	1	1	1	1	1	1	1	1	1	COG4559	Metabolism
715	OG0000695	1	1	1	1	1	1	1	1	1	1	1	1	1	1	1	1	1	COG0609	Metabolism
716	OG0000696	1	1	1	1	1	1	1	1	1	1	1	1	1	1	1	1	1	COG4558	Metabolism
717	OG0000697	1	1	1	1	1	1	1	1	1	1	1	1	1	1	1	1	1	COG3720	Metabolism
718	OG0000698	1	1	1	1	1	1	1	1	1	1	1	1	1	1	1	1	1	COG3526	Poorly Characterized
719	OG0000699	1	1	1	1	1	1	1	1	1	1	1	1	1	1	1	1	1	NA	NA
720	OG0000700	1	1	1	1	1	1	1	1	1	1	1	1	1	1	1	1	1	COG1108	Metabolism
721	OG0000701	1	1	1	1	1	1	1	1	1	1	1	1	1	1	1	1	1	COG3604	Information Storage And Processing;Cellular Processes And Signaling
722	OG0000702	1	1	1	1	1	1	1	1	1	1	1	1	1	1	1	1	1	COG0309	Cellular Processes And Signaling
723	OG0000703	1	1	1	1	1	1	1	1	1	1	1	1	1	1	1	1	1	COG0378	Cellular Processes And Signaling
724	OG0000704	1	1	1	1	1	1	1	1	1	1	1	1	1	1	1	1	1	COG0375	Cellular Processes And Signaling
725	OG0000705	1	1	1	1	1	1	1	1	1	1	1	1	1	1	1	1	1	NA	NA
726	OG0000706	1	1	1	1	1	1	1	1	1	1	1	1	1	1	1	1	1	COG1142	Metabolism
727	OG0000707	1	1	1	1	1	1	1	1	1	1	1	1	1	1	1	1	1	COG0651	Metabolism
728	OG0000708	1	1	1	1	1	1	1	1	1	1	1	1	1	1	1	1	1	COG0650	Metabolism
729	OG0000709	1	1	1	1	1	1	1	1	1	1	1	1	1	1	1	1	1	COG1143	Metabolism
730	OG0000710	1	1	1	1	1	1	1	1	1	1	1	1	1	1	1	1	1	COG3260	Metabolism
731	OG0000711	1	1	1	1	1	1	1	1	1	1	1	1	1	1	1	1	1	NA	NA
732	OG0000712	1	1	1	1	1	1	1	1	1	1	1	1	1	1	1	1	1	COG0680	Metabolism
733	OG0000713	1	1	1	1	1	1	1	1	1	1	1	1	1	1	1	1	1	COG2723	Metabolism
734	OG0000714	1	1	1	1	1	1	1	1	1	1	1	1	1	1	1	1	1	COG1264	Metabolism
735	OG0000715	1	1	1	1	1	1	1	1	1	1	1	1	1	1	1	1	1	COG1609	Information Storage And Processing
736	OG0000716	1	1	1	1	1	1	1	1	1	1	1	1	1	1	1	1	1	COG1142	Metabolism
737	OG0000717	1	1	1	1	1	1	1	1	1	1	1	1	1	1	1	1	1	COG0068	Cellular Processes And Signaling
738	OG0000718	1	1	1	1	1	1	1	1	1	1	1	1	1	1	1	1	1	COG3376	Metabolism
739	OG0000719	1	1	1	1	1	1	1	1	1	1	1	1	1	1	1	1	1	COG1251	Metabolism
740	OG0000720	1	1	1	1	1	1	1	1	1	1	1	1	1	1	1	1	1	COG1773	Metabolism
741	OG0000721	1	1	1	1	1	1	1	1	1	1	1	1	1	1	1	1	1	COG3604	Cellular Processes And Signaling;Information Storage And Processing
742	OG0000722	1	1	1	1	1	1	1	1	1	1	1	1	1	1	1	1	1	COG0794	Cellular Processes And Signaling;Metabolism
743	OG0000723	1	1	1	1	1	1	1	1	1	1	1	1	1	1	1	1	1	COG1349	Information Storage And Processing;Metabolism
744	OG0000724	1	1	1	1	1	1	1	1	1	1	1	1	1	1	1	1	1	COG4578	Information Storage And Processing
745	OG0000725	1	1	1	1	1	1	1	1	1	1	1	1	1	1	1	1	1	COG1028	Metabolism
746	OG0000726	1	1	1	1	1	1	1	1	1	1	1	1	1	1	1	1	1	COG3731	Metabolism
747	OG0000727	1	1	1	1	1	1	1	1	1	1	1	1	1	1	1	1	1	COG3732	Metabolism
748	OG0000728	1	1	1	1	1	1	1	1	1	1	1	1	1	1	1	1	1	COG3730	Metabolism
749	OG0000729	1	1	1	1	1	1	1	1	1	1	1	1	1	1	1	1	1	COG2951	Cellular Processes And Signaling
750	OG0000730	1	1	1	1	1	1	1	1	1	1	1	1	1	1	1	1	1	COG1108	Metabolism
751	OG0000731	1	1	1	1	1	1	1	1	1	1	1	1	1	1	1	1	1	COG0803	Metabolism
752	OG0000732	1	1	1	1	1	1	1	1	1	1	1	1	1	1	1	1	1	COG1546	Metabolism
753	OG0000733	1	1	1	1	1	1	1	1	1	1	1	1	1	1	1	1	1	COG0468	Information Storage And Processing
754	OG0000734	1	1	1	1	1	1	1	1	1	1	1	1	1	1	1	1	1	COG2137	Cellular Processes And Signaling
755	OG0000735	1	1	1	1	1	1	1	1	1	1	1	1	1	1	1	1	1	COG0013	Information Storage And Processing
756	OG0000736	1	1	1	1	1	1	1	1	1	1	1	1	1	1	1	1	1	COG1551	Cellular Processes And Signaling
757	OG0000737	1	1	1	1	1	1	1	1	1	1	1	1	1	1	1	1	1	COG2823	Cellular Processes And Signaling
758	OG0000738	1	1	1	1	1	1	1	1	1	1	1	1	1	1	1	1	1	COG0637	Metabolism
759	OG0000739	1	1	1	1	1	1	1	1	1	1	1	1	1	1	1	1	1	COG1238	Poorly Characterized
760	OG0000740	1	1	1	1	1	1	1	1	1	1	1	1	1	1	1	1	1	COG2918	Metabolism
761	OG0000741	1	1	1	1	1	1	1	1	1	1	1	1	1	1	1	1	1	COG1854	Cellular Processes And Signaling
762	OG0000742	1	1	1	1	1	1	1	1	1	1	1	1	1	1	1	1	1	COG1566	Cellular Processes And Signaling
763	OG0000743	1	1	1	1	1	1	1	1	1	1	1	1	1	1	1	1	1	COG1846	Information Storage And Processing
764	OG0000744	1	1	1	1	1	1	1	1	1	1	1	1	1	1	1	1	1	COG2113	Metabolism
765	OG0000745	1	1	1	1	1	1	1	1	1	1	1	1	1	1	1	1	1	COG4176	Metabolism
766	OG0000746	1	1	1	1	1	1	1	1	1	1	1	1	1	1	1	1	1	COG4175	Metabolism
767	OG0000747	1	1	1	1	1	1	1	1	1	1	1	1	1	1	1	1	1	COG0208	Metabolism
768	OG0000748	1	1	1	1	1	1	1	1	1	1	1	1	1	1	1	1	1	COG0209	Metabolism
769	OG0000749	1	1	1	1	1	1	1	1	1	1	1	1	1	1	1	1	1	COG1780	Metabolism
770	OG0000750	1	1	1	1	1	1	1	1	1	1	1	1	1	1	1	1	1	COG0695	Cellular Processes And Signaling
771	OG0000751	1	1	1	1	1	1	1	1	1	1	1	1	1	1	1	1	1	COG4575	Information Storage And Processing
772	OG0000752	1	1	1	1	1	1	1	1	1	1	1	1	1	1	1	1	1	NA	NA
773	OG0000753	1	1	1	1	1	1	1	1	1	1	1	1	1	1	1	1	1	NA	NA
774	OG0000754	1	1	1	1	1	1	1	1	1	1	1	1	1	1	1	1	1	COG0607	Metabolism
775	OG0000755	1	1	1	1	1	1	1	1	1	1	1	1	1	1	1	1	1	COG0640	Information Storage And Processing
776	OG0000756	1	1	1	1	1	1	1	1	1	1	1	1	1	1	1	1	1	COG3284	Information Storage And Processing
777	OG0000757	1	1	1	1	1	1	1	1	1	1	1	1	1	1	1	1	1	COG1012	Metabolism
778	OG0000758	1	1	1	1	1	1	1	1	1	1	1	1	1	1	1	1	1	COG0834	Metabolism;Cellular Processes And Signaling
779	OG0000759	1	1	1	1	1	1	1	1	1	1	1	1	1	1	1	1	1	COG0691	Cellular Processes And Signaling
780	OG0000760	1	1	1	1	1	1	1	1	1	1	1	1	1	1	1	1	1	COG2867	Information Storage And Processing
781	OG0000761	1	1	1	1	1	1	1	1	1	1	1	1	1	1	1	1	1	COG2914	Cellular Processes And Signaling
782	OG0000762	1	1	1	1	1	1	1	1	1	1	1	1	1	1	1	1	1	COG2913	Cellular Processes And Signaling
783	OG0000763	1	1	1	1	1	1	1	1	1	1	1	1	1	1	1	1	1	COG0497	Information Storage And Processing
784	OG0000764	1	1	1	1	1	1	1	1	1	1	1	1	1	1	1	1	1	COG0061	Metabolism
785	OG0000765	1	1	1	1	1	1	1	1	1	1	1	1	1	1	1	1	1	COG0576	Cellular Processes And Signaling
786	OG0000766	1	1	1	1	1	1	1	1	1	1	1	1	1	1	1	1	1	COG4536	Metabolism
787	OG0000767	1	1	1	1	1	1	1	1	1	1	1	1	1	1	1	1	1	COG4137	Poorly Characterized
788	OG0000768	1	1	1	1	1	1	1	1	1	1	1	1	1	1	1	1	1	COG0541	Cellular Processes And Signaling
789	OG0000769	1	1	1	1	1	1	1	1	1	1	1	1	1	1	1	1	1	COG0228	Information Storage And Processing
790	OG0000770	1	1	1	1	1	1	1	1	1	1	1	1	1	1	1	1	1	COG0806	Information Storage And Processing
791	OG0000771	1	1	1	1	1	1	1	1	1	1	1	1	1	1	1	1	1	COG0336	Information Storage And Processing
792	OG0000772	1	1	1	1	1	1	1	1	1	1	1	1	1	1	1	1	1	COG0335	Information Storage And Processing
793	OG0000773	1	1	1	1	1	1	1	1	1	1	1	1	1	1	1	1	1	COG2885	Cellular Processes And Signaling
794	OG0000774	1	1	1	1	1	1	1	1	1	1	1	1	1	1	1	1	1	COG2199	Cellular Processes And Signaling
795	OG0000775	1	1	1	1	1	1	1	1	1	1	1	1	1	1	1	1	1	NA	NA
796	OG0000776	1	1	1	1	1	1	1	1	1	1	1	1	1	1	1	1	1	COG0722	Metabolism
797	OG0000777	1	1	1	1	1	1	1	1	1	1	1	1	1	1	1	1	1	COG1605	Metabolism
798	OG0000778	1	1	1	1	1	1	1	1	1	1	1	1	1	1	1	1	1	COG3386	Metabolism
799	OG0000779	1	1	1	1	1	1	1	1	1	1	1	1	1	1	1	1	1	COG1605	Metabolism
800	OG0000780	1	1	1	1	1	1	1	1	1	1	1	1	1	1	1	1	1	COG1544	Information Storage And Processing
801	OG0000781	1	1	1	1	1	1	1	1	1	1	1	1	1	1	1	1	1	COG4105	Cellular Processes And Signaling
802	OG0000782	1	1	1	1	1	1	1	1	1	1	1	1	1	1	1	1	1	COG0564	Information Storage And Processing
803	OG0000783	1	1	1	1	1	1	1	1	1	1	1	1	1	1	1	1	1	COG1496	Metabolism
804	OG0000784	1	1	1	1	1	1	1	1	1	1	1	1	1	1	1	1	1	COG0542	Cellular Processes And Signaling
805	OG0000785	1	1	1	1	1	1	1	1	1	1	1	1	1	1	1	1	1	COG2814	Metabolism
806	OG0000786	1	1	1	1	1	1	1	1	1	1	1	1	1	1	1	1	1	COG1502	Metabolism
807	OG0000787	1	1	1	1	1	1	1	1	1	1	1	1	1	1	1	1	1	COG1670	Cellular Processes And Signaling;Information Storage And Processing
808	OG0000788	1	1	1	1	1	1	1	1	1	1	1	1	1	1	1	1	1	COG3148	Information Storage And Processing
809	OG0000789	1	1	1	1	1	1	1	1	1	1	1	1	1	1	1	1	1	COG3118	Cellular Processes And Signaling
810	OG0000790	1	1	1	1	1	1	1	1	1	1	1	1	1	1	1	1	1	COG0566	Information Storage And Processing
811	OG0000791	1	1	1	1	1	1	1	1	1	1	1	1	1	1	1	1	1	COG0692	Information Storage And Processing
812	OG0000792	1	1	1	1	1	1	1	1	1	1	1	1	1	1	1	1	1	COG3445	Metabolism
813	OG0000793	1	1	1	1	1	1	1	1	1	1	1	1	1	1	1	1	1	COG0513	Information Storage And Processing
814	OG0000794	1	1	1	1	1	1	1	1	1	1	1	1	1	1	1	1	1	COG4123	Information Storage And Processing
815	OG0000795	1	1	1	1	1	1	1	1	1	1	1	1	1	1	1	1	1	COG0029	Metabolism
816	OG0000796	1	1	1	1	1	1	1	1	1	1	1	1	1	1	1	1	1	COG1595	Information Storage And Processing
817	OG0000797	1	1	1	1	1	1	1	1	1	1	1	1	1	1	1	1	1	COG3073	Cellular Processes And Signaling
818	OG0000798	1	1	1	1	1	1	1	1	1	1	1	1	1	1	1	1	1	COG3026	Cellular Processes And Signaling
819	OG0000799	1	1	1	1	1	1	1	1	1	1	1	1	1	1	1	1	1	COG3086	Cellular Processes And Signaling
820	OG0000800	1	1	1	1	1	1	1	1	1	1	1	1	1	1	1	1	1	COG0481	Information Storage And Processing
821	OG0000801	1	1	1	1	1	1	1	1	1	1	1	1	1	1	1	1	1	COG4959	Cellular Processes And Signaling
822	OG0000802	1	1	1	1	1	1	1	1	1	1	1	1	1	1	1	1	1	COG0571	Information Storage And Processing
823	OG0000803	1	1	1	1	1	1	1	1	1	1	1	1	1	1	1	1	1	COG1159	Information Storage And Processing
824	OG0000804	1	1	1	1	1	1	1	1	1	1	1	1	1	1	1	1	1	COG1381	Information Storage And Processing
825	OG0000805	1	1	1	1	1	1	1	1	1	1	1	1	1	1	1	1	1	COG0854	Metabolism
826	OG0000806	1	1	1	1	1	1	1	1	1	1	1	1	1	1	1	1	1	COG0736	Metabolism
827	OG0000807	1	1	1	1	1	1	1	1	1	1	1	1	1	1	1	1	1	COG1143	Metabolism
828	OG0000808	1	1	1	1	1	1	1	1	1	1	1	1	1	1	1	1	1	COG1737	Information Storage And Processing
829	OG0000809	1	1	1	1	1	1	1	1	1	1	1	1	1	1	1	1	1	COG0560	Metabolism
830	OG0000810	1	1	1	1	1	1	1	1	1	1	1	1	1	1	1	1	1	COG0590	Information Storage And Processing
831	OG0000811	1	1	1	1	1	1	1	1	1	1	1	1	1	1	1	1	1	COG4623	Cellular Processes And Signaling
832	OG0000812	1	1	1	1	1	1	1	1	1	1	1	1	1	1	1	1	1	COG0047	Metabolism
833	OG0000813	1	1	1	1	1	1	1	1	1	1	1	1	1	1	1	1	1	COG0642	Cellular Processes And Signaling
834	OG0000814	1	1	1	1	1	1	1	1	1	1	1	1	1	1	1	1	1	NA	NA
835	OG0000815	1	1	1	1	1	1	1	1	1	1	1	1	1	1	1	1	1	COG2204	Cellular Processes And Signaling
836	OG0000816	1	1	1	1	1	1	1	1	1	1	1	1	1	1	1	1	1	COG0347	Cellular Processes And Signaling;Metabolism
837	OG0000817	1	1	1	1	1	1	1	1	1	1	1	1	1	1	1	1	1	COG1018	Metabolism
838	OG0000818	1	1	1	1	1	1	1	1	1	1	1	1	1	1	1	1	1	COG0112	Metabolism
839	OG0000819	1	1	1	1	1	1	1	1	1	1	1	1	1	1	1	1	1	COG2814	Metabolism
840	OG0000820	1	1	1	1	1	1	1	1	1	1	1	1	1	1	1	1	1	COG3711	Information Storage And Processing
841	OG0000821	1	1	1	1	1	1	1	1	1	1	1	1	1	1	1	1	1	COG3683	Poorly Characterized
842	OG0000822	1	1	1	1	1	1	1	1	1	1	1	1	1	1	1	1	1	COG2215	Metabolism
843	OG0000823	1	1	1	1	1	1	1	1	1	1	1	1	1	1	1	1	1	COG0483	Metabolism
844	OG0000824	1	1	1	1	1	1	1	1	1	1	1	1	1	1	1	1	1	COG0565	Information Storage And Processing
845	OG0000825	1	1	1	1	1	1	1	1	1	1	1	1	1	1	1	1	1	COG1959	Information Storage And Processing
846	OG0000826	1	1	1	1	1	1	1	1	1	1	1	1	1	1	1	1	1	COG1104	Metabolism
847	OG0000827	1	1	1	1	1	1	1	1	1	1	1	1	1	1	1	1	1	COG0822	Cellular Processes And Signaling
848	OG0000828	1	1	1	1	1	1	1	1	1	1	1	1	1	1	1	1	1	COG0316	Cellular Processes And Signaling
849	OG0000829	1	1	1	1	1	1	1	1	1	1	1	1	1	1	1	1	1	COG1076	Cellular Processes And Signaling
850	OG0000830	1	1	1	1	1	1	1	1	1	1	1	1	1	1	1	1	1	COG0443	Cellular Processes And Signaling
851	OG0000831	1	1	1	1	1	1	1	1	1	1	1	1	1	1	1	1	1	COG0633	Metabolism
852	OG0000832	1	1	1	1	1	1	1	1	1	1	1	1	1	1	1	1	1	COG2975	Cellular Processes And Signaling
853	OG0000833	1	1	1	1	1	1	1	1	1	1	1	1	1	1	1	1	1	COG0260	Metabolism
854	OG0000834	1	1	1	1	1	1	1	1	1	1	1	1	1	1	1	1	1	NA	NA
855	OG0000835	1	1	1	1	1	1	1	1	1	1	1	1	1	1	1	1	1	COG2897	Metabolism
856	OG0000836	1	1	1	1	1	1	1	1	1	1	1	1	1	1	1	1	1	COG2373	Poorly Characterized
857	OG0000837	1	1	1	1	1	1	1	1	1	1	1	1	1	1	1	1	1	COG4953	Cellular Processes And Signaling
858	OG0000838	1	1	1	1	1	1	1	1	1	1	1	1	1	1	1	1	1	COG0105	Metabolism
859	OG0000839	1	1	1	1	1	1	1	1	1	1	1	1	1	1	1	1	1	COG0820	Information Storage And Processing
860	OG0000840	1	1	1	1	1	1	1	1	1	1	1	1	1	1	1	1	1	COG1426	Cellular Processes And Signaling
861	OG0000841	1	1	1	1	1	1	1	1	1	1	1	1	1	1	1	1	1	COG0821	Metabolism
862	OG0000842	1	1	1	1	1	1	1	1	1	1	1	1	1	1	1	1	1	COG0124	Information Storage And Processing
863	OG0000843	1	1	1	1	1	1	1	1	1	1	1	1	1	1	1	1	1	COG2976	Cellular Processes And Signaling
864	OG0000844	1	1	1	1	1	1	1	1	1	1	1	1	1	1	1	1	1	COG1520	Cellular Processes And Signaling
865	OG0000845	1	1	1	1	1	1	1	1	1	1	1	1	1	1	1	1	1	COG1160	Information Storage And Processing
866	OG0000846	1	1	1	1	1	1	1	1	1	1	1	1	1	1	1	1	1	NA	NA
867	OG0000847	1	1	1	1	1	1	1	1	1	1	1	1	1	1	1	1	1	COG1570	Information Storage And Processing
868	OG0000848	1	1	1	1	1	1	1	1	1	1	1	1	1	1	1	1	1	COG0516	Metabolism
869	OG0000849	1	1	1	1	1	1	1	1	1	1	1	1	1	1	1	1	1	COG0519	Metabolism
870	OG0000850	1	1	1	1	1	1	1	1	1	1	1	1	1	1	1	1	1	NA	NA
871	OG0000851	1	1	1	1	1	1	1	1	1	1	1	1	1	1	1	1	1	COG2200	Cellular Processes And Signaling
872	OG0000852	1	1	1	1	1	1	1	1	1	1	1	1	1	1	1	1	1	COG0248	Cellular Processes And Signaling;Metabolism
873	OG0000853	1	1	1	1	1	1	1	1	1	1	1	1	1	1	1	1	1	COG0855	Metabolism
874	OG0000854	1	1	1	1	1	1	1	1	1	1	1	1	1	1	1	1	1	COG0299	Metabolism
875	OG0000855	1	1	1	1	1	1	1	1	1	1	1	1	1	1	1	1	1	COG0150	Metabolism
876	OG0000856	1	1	1	1	1	1	1	1	1	1	1	1	1	1	1	1	1	COG2723	Metabolism
877	OG0000857	1	1	1	1	1	1	1	1	1	1	1	1	1	1	1	1	1	COG0035	Metabolism
878	OG0000858	1	1	1	1	1	1	1	1	1	1	1	1	1	1	1	1	1	COG2233	Metabolism
879	OG0000859	1	1	1	1	1	1	1	1	1	1	1	1	1	1	1	1	1	COG0593	Information Storage And Processing
880	OG0000860	1	1	1	1	1	1	1	1	1	1	1	1	1	1	1	1	1	COG1393	Metabolism
881	OG0000861	1	1	1	1	1	1	1	1	1	1	1	1	1	1	1	1	1	COG4783	Cellular Processes And Signaling
882	OG0000862	1	1	1	1	1	1	1	1	1	1	1	1	1	1	1	1	1	COG0628	Poorly Characterized
883	OG0000863	1	1	1	1	1	1	1	1	1	1	1	1	1	1	1	1	1	COG1225	Cellular Processes And Signaling
884	OG0000864	1	1	1	1	1	1	1	1	1	1	1	1	1	1	1	1	1	COG2716	Metabolism
885	OG0000865	1	1	1	1	1	1	1	1	1	1	1	1	1	1	1	1	1	COG0329	Metabolism;Cellular Processes And Signaling
886	OG0000866	1	1	1	1	1	1	1	1	1	1	1	1	1	1	1	1	1	COG3317	Cellular Processes And Signaling
887	OG0000867	1	1	1	1	1	1	1	1	1	1	1	1	1	1	1	1	1	COG0152	Metabolism
888	OG0000868	1	1	1	1	1	1	1	1	1	1	1	1	1	1	1	1	1	COG2321	Poorly Characterized
889	OG0000869	1	1	1	1	1	1	1	1	1	1	1	1	1	1	1	1	1	COG1444	Information Storage And Processing
890	OG0000870	1	1	1	1	1	1	1	1	1	1	1	1	1	1	1	1	1	COG0400	Poorly Characterized
891	OG0000871	1	1	1	1	1	1	1	1	1	1	1	1	1	1	1	1	1	NA	NA
892	OG0000872	1	1	1	1	1	1	1	1	1	1	1	1	1	1	1	1	1	COG0624	Metabolism
893	OG0000873	1	1	1	1	1	1	1	1	1	1	1	1	1	1	1	1	1	COG1393	Metabolism
894	OG0000874	1	1	1	1	1	1	1	1	1	1	1	1	1	1	1	1	1	COG0841	Cellular Processes And Signaling
895	OG0000875	1	1	1	1	1	1	1	1	1	1	1	1	1	1	1	1	1	COG1142	Metabolism
896	OG0000876	1	1	1	1	1	1	1	1	1	1	1	1	1	1	1	1	1	COG0494	Cellular Processes And Signaling
897	OG0000877	1	1	1	1	1	1	1	1	1	1	1	1	1	1	1	1	1	NA	NA
898	OG0000878	1	1	1	1	1	1	1	1	1	1	1	1	1	1	1	1	1	COG0281	Metabolism
899	OG0000879	1	1	1	1	1	1	1	1	1	1	1	1	1	1	1	1	1	COG0408	Metabolism
900	OG0000880	1	1	1	1	1	1	1	1	1	1	1	1	1	1	1	1	1	COG0860	Cellular Processes And Signaling
901	OG0000881	1	1	1	1	1	1	1	1	1	1	1	1	1	1	1	1	1	COG0456	Information Storage And Processing
902	OG0000882	1	1	1	1	1	1	1	1	1	1	1	1	1	1	1	1	1	NA	NA
903	OG0000883	1	1	1	1	1	1	1	1	1	1	1	1	1	1	1	1	1	NA	NA
904	OG0000884	1	1	1	1	1	1	1	1	1	1	1	1	1	1	1	1	1	COG2837	Metabolism
905	OG0000885	1	1	1	1	1	1	1	1	1	1	1	1	1	1	1	1	1	COG4150	Metabolism
906	OG0000886	1	1	1	1	1	1	1	1	1	1	1	1	1	1	1	1	1	COG0555	Metabolism
907	OG0000887	1	1	1	1	1	1	1	1	1	1	1	1	1	1	1	1	1	COG4208	Metabolism
908	OG0000888	1	1	1	1	1	1	1	1	1	1	1	1	1	1	1	1	1	COG1118	Metabolism
909	OG0000889	1	1	1	1	1	1	1	1	1	1	1	1	1	1	1	1	1	COG0031	Metabolism
910	OG0000890	1	1	1	1	1	1	1	1	1	1	1	1	1	1	1	1	1	COG1167	Metabolism;Information Storage And Processing
911	OG0000891	1	1	1	1	1	1	1	1	1	1	1	1	1	1	1	1	1	COG2190	Metabolism
912	OG0000892	1	1	1	1	1	1	1	1	1	1	1	1	1	1	1	1	1	COG1080	Metabolism
913	OG0000893	1	1	1	1	1	1	1	1	1	1	1	1	1	1	1	1	1	COG1925	Metabolism;Cellular Processes And Signaling
914	OG0000894	1	1	1	1	1	1	1	1	1	1	1	1	1	1	1	1	1	COG0031	Metabolism
915	OG0000895	1	1	1	1	1	1	1	1	1	1	1	1	1	1	1	1	1	COG2981	Metabolism
916	OG0000896	1	1	1	1	1	1	1	1	1	1	1	1	1	1	1	1	1	COG3115	Cellular Processes And Signaling
917	OG0000897	1	1	1	1	1	1	1	1	1	1	1	1	1	1	1	1	1	COG0272	Information Storage And Processing
918	OG0000898	1	1	1	1	1	1	1	1	1	1	1	1	1	1	1	1	1	COG3530	Poorly Characterized
919	OG0000899	1	1	1	1	1	1	1	1	1	1	1	1	1	1	1	1	1	COG0385	Poorly Characterized
920	OG0000900	1	1	1	1	1	1	1	1	1	1	1	1	1	1	1	1	1	COG0583	Information Storage And Processing
921	OG0000901	1	1	1	1	1	1	1	1	1	1	1	1	1	1	1	1	1	COG0008	Information Storage And Processing
922	OG0000902	1	1	1	1	1	1	1	1	1	1	1	1	1	1	1	1	1	NA	NA
923	OG0000903	1	1	1	1	1	1	1	1	1	1	1	1	1	1	1	1	1	NA	NA
924	OG0000904	1	1	1	1	1	1	1	1	1	1	1	1	1	1	1	1	1	COG1972	Metabolism
925	OG0000905	1	1	1	1	1	1	1	1	1	1	1	1	1	1	1	1	1	COG1914	Metabolism
926	OG0000906	1	1	1	1	1	1	1	1	1	1	1	1	1	1	1	1	1	COG0038	Metabolism
927	OG0000907	1	1	1	1	1	1	1	1	1	1	1	1	1	1	1	1	1	COG3279	Cellular Processes And Signaling;Information Storage And Processing
928	OG0000908	1	1	1	1	1	1	1	1	1	1	1	1	1	1	1	1	1	COG3275	Cellular Processes And Signaling
929	OG0000909	1	1	1	1	1	1	1	1	1	1	1	1	1	1	1	1	1	COG0436	Metabolism
930	OG0000910	1	1	1	1	1	1	1	1	1	1	1	1	1	1	1	1	1	COG2116	Metabolism
931	OG0000911	1	1	1	1	1	1	1	1	1	1	1	1	1	1	1	1	1	COG2853	Cellular Processes And Signaling
932	OG0000912	1	1	1	1	1	1	1	1	1	1	1	1	1	1	1	1	1	COG2067	Metabolism
933	OG0000913	1	1	1	1	1	1	1	1	1	1	1	1	1	1	1	1	1	COG3691	Poorly Characterized
934	OG0000914	1	1	1	1	1	1	1	1	1	1	1	1	1	1	1	1	1	COG0183	Metabolism
935	OG0000915	1	1	1	1	1	1	1	1	1	1	1	1	1	1	1	1	1	COG1250	Metabolism
936	OG0000916	1	1	1	1	1	1	1	1	1	1	1	1	1	1	1	1	1	COG2062	Cellular Processes And Signaling
937	OG0000917	1	1	1	1	1	1	1	1	1	1	1	1	1	1	1	1	1	COG2840	Information Storage And Processing
938	OG0000918	1	1	1	1	1	1	1	1	1	1	1	1	1	1	1	1	1	COG2890	Information Storage And Processing
939	OG0000919	1	1	1	1	1	1	1	1	1	1	1	1	1	1	1	1	1	COG0082	Metabolism
940	OG0000920	1	1	1	1	1	1	1	1	1	1	1	1	1	1	1	1	1	COG3770	Cellular Processes And Signaling
941	OG0000921	1	1	1	1	1	1	1	1	1	1	1	1	1	1	1	1	1	COG0730	Metabolism
942	OG0000922	1	1	1	1	1	1	1	1	1	1	1	1	1	1	1	1	1	COG3101	Information Storage And Processing
943	OG0000923	1	1	1	1	1	1	1	1	1	1	1	1	1	1	1	1	1	NA	NA
944	OG0000924	1	1	1	1	1	1	1	1	1	1	1	1	1	1	1	1	1	COG4121	Information Storage And Processing
945	OG0000925	1	1	1	1	1	1	1	1	1	1	1	1	1	1	1	1	1	COG0304	Metabolism
946	OG0000926	1	1	1	1	1	1	1	1	1	1	1	1	1	1	1	1	1	COG2814	Metabolism
947	OG0000927	1	1	1	1	1	1	1	1	1	1	1	1	1	1	1	1	1	NA	NA
948	OG0000928	1	1	1	1	1	1	1	1	1	1	1	1	1	1	1	1	1	COG0111	Metabolism
949	OG0000929	1	1	1	1	1	1	1	1	1	1	1	1	1	1	1	1	1	COG0136	Metabolism
950	OG0000930	1	1	1	1	1	1	1	1	1	1	1	1	1	1	1	1	1	COG0101	Information Storage And Processing
951	OG0000931	1	1	1	1	1	1	1	1	1	1	1	1	1	1	1	1	1	COG0586	Cellular Processes And Signaling
952	OG0000932	1	1	1	1	1	1	1	1	1	1	1	1	1	1	1	1	1	COG0777	Metabolism
953	OG0000933	1	1	1	1	1	1	1	1	1	1	1	1	1	1	1	1	1	COG0285	Metabolism
954	OG0000934	1	1	1	1	1	1	1	1	1	1	1	1	1	1	1	1	1	COG3147	Cellular Processes And Signaling
955	OG0000935	1	1	1	1	1	1	1	1	1	1	1	1	1	1	1	1	1	COG1286	Metabolism;Cellular Processes And Signaling
956	OG0000936	1	1	1	1	1	1	1	1	1	1	1	1	1	1	1	1	1	COG0034	Metabolism
957	OG0000937	1	1	1	1	1	1	1	1	1	1	1	1	1	1	1	1	1	COG0163	Metabolism
958	OG0000938	1	1	1	1	1	1	1	1	1	1	1	1	1	1	1	1	1	COG0834	Cellular Processes And Signaling;Metabolism
959	OG0000939	1	1	1	1	1	1	1	1	1	1	1	1	1	1	1	1	1	COG0834	Metabolism;Cellular Processes And Signaling
960	OG0000940	1	1	1	1	1	1	1	1	1	1	1	1	1	1	1	1	1	COG4215	Metabolism
961	OG0000941	1	1	1	1	1	1	1	1	1	1	1	1	1	1	1	1	1	COG4160	Metabolism
962	OG0000942	1	1	1	1	1	1	1	1	1	1	1	1	1	1	1	1	1	COG4598	Metabolism
963	OG0000943	1	1	1	1	1	1	1	1	1	1	1	1	1	1	1	1	1	COG1090	Poorly Characterized
964	OG0000944	1	1	1	1	1	1	1	1	1	1	1	1	1	1	1	1	1	COG1539	Metabolism
965	OG0000945	1	1	1	1	1	1	1	1	1	1	1	1	1	1	1	1	1	COG0625	Cellular Processes And Signaling
966	OG0000946	1	1	1	1	1	1	1	1	1	1	1	1	1	1	1	1	1	COG0625	Cellular Processes And Signaling
967	OG0000947	1	1	1	1	1	1	1	1	1	1	1	1	1	1	1	1	1	COG0622	Poorly Characterized
968	OG0000948	1	1	1	1	1	1	1	1	1	1	1	1	1	1	1	1	1	COG1443	Metabolism
969	OG0000949	1	1	1	1	1	1	1	1	1	1	1	1	1	1	1	1	1	COG0857	Poorly Characterized
970	OG0000950	1	1	1	1	1	1	1	1	1	1	1	1	1	1	1	1	1	COG0282	Metabolism
971	OG0000951	1	1	1	1	1	1	1	1	1	1	1	1	1	1	1	1	1	COG3092	Poorly Characterized
972	OG0000952	1	1	1	1	1	1	1	1	1	1	1	1	1	1	1	1	1	COG3013	Poorly Characterized
973	OG0000953	1	1	1	1	1	1	1	1	1	1	1	1	1	1	1	1	1	COG0471	Metabolism
974	OG0000954	1	1	1	1	1	1	1	1	1	1	1	1	1	1	1	1	1	COG1896	Metabolism;Poorly Characterized
975	OG0000955	1	1	1	1	1	1	1	1	1	1	1	1	1	1	1	1	1	COG0436	Metabolism
976	OG0000956	1	1	1	1	1	1	1	1	1	1	1	1	1	1	1	1	1	COG0583	Information Storage And Processing
977	OG0000957	1	1	1	1	1	1	1	1	1	1	1	1	1	1	1	1	1	COG0838	Metabolism
978	OG0000958	1	1	1	1	1	1	1	1	1	1	1	1	1	1	1	1	1	COG0377	Metabolism
979	OG0000959	1	1	1	1	1	1	1	1	1	1	1	1	1	1	1	1	1	COG0852	Metabolism
980	OG0000960	1	1	1	1	1	1	1	1	1	1	1	1	1	1	1	1	1	COG1905	Metabolism
981	OG0000961	1	1	1	1	1	1	1	1	1	1	1	1	1	1	1	1	1	COG1894	Metabolism
982	OG0000962	1	1	1	1	1	1	1	1	1	1	1	1	1	1	1	1	1	COG1034	Metabolism
983	OG0000963	1	1	1	1	1	1	1	1	1	1	1	1	1	1	1	1	1	COG1005	Metabolism
984	OG0000964	1	1	1	1	1	1	1	1	1	1	1	1	1	1	1	1	1	COG1143	Metabolism
985	OG0000965	1	1	1	1	1	1	1	1	1	1	1	1	1	1	1	1	1	COG0839	Metabolism
986	OG0000966	1	1	1	1	1	1	1	1	1	1	1	1	1	1	1	1	1	COG0713	Metabolism
987	OG0000967	1	1	1	1	1	1	1	1	1	1	1	1	1	1	1	1	1	COG1009	Metabolism
988	OG0000968	1	1	1	1	1	1	1	1	1	1	1	1	1	1	1	1	1	COG1008	Metabolism
989	OG0000969	1	1	1	1	1	1	1	1	1	1	1	1	1	1	1	1	1	COG1007	Metabolism
990	OG0000970	1	1	1	1	1	1	1	1	1	1	1	1	1	1	1	1	1	COG1234	Information Storage And Processing
991	OG0000971	1	1	1	1	1	1	1	1	1	1	1	1	1	1	1	1	1	COG2153	Poorly Characterized
992	OG0000972	1	1	1	1	1	1	1	1	1	1	1	1	1	1	1	1	1	COG1165	Metabolism
993	OG0000973	1	1	1	1	1	1	1	1	1	1	1	1	1	1	1	1	1	COG0596	Poorly Characterized;Metabolism
994	OG0000974	1	1	1	1	1	1	1	1	1	1	1	1	1	1	1	1	1	COG0447	Metabolism
995	OG0000975	1	1	1	1	1	1	1	1	1	1	1	1	1	1	1	1	1	COG1441	Metabolism
996	OG0000976	1	1	1	1	1	1	1	1	1	1	1	1	1	1	1	1	1	COG0318	Metabolism
997	OG0000977	1	1	1	1	1	1	1	1	1	1	1	1	1	1	1	1	1	COG1051	Metabolism
998	OG0000978	1	1	1	1	1	1	1	1	1	1	1	1	1	1	1	1	1	NA	NA
999	OG0000979	1	1	1	1	1	1	1	1	1	1	1	1	1	1	1	1	1	COG1058	Information Storage And Processing
1000	OG0000980	1	1	1	1	1	1	1	1	1	1	1	1	1	1	1	1	1	COG0247	Metabolism
1001	OG0000981	1	1	1	1	1	1	1	1	1	1	1	1	1	1	1	1	1	COG3075	Metabolism
1002	OG0000982	1	1	1	1	1	1	1	1	1	1	1	1	1	1	1	1	1	COG0578	Metabolism
1003	OG0000983	1	1	1	1	1	1	1	1	1	1	1	1	1	1	1	1	1	COG0633	Metabolism
1004	OG0000984	1	1	1	1	1	1	1	1	1	1	1	1	1	1	1	1	1	COG0208	Metabolism
1005	OG0000985	1	1	1	1	1	1	1	1	1	1	1	1	1	1	1	1	1	COG0209	Metabolism
1006	OG0000986	1	1	1	1	1	1	1	1	1	1	1	1	1	1	1	1	1	COG2227	Metabolism
1007	OG0000987	1	1	1	1	1	1	1	1	1	1	1	1	1	1	1	1	1	COG0188	Information Storage And Processing
1008	OG0000988	1	1	1	1	1	1	1	1	1	1	1	1	1	1	1	1	1	COG0784	Cellular Processes And Signaling
1009	OG0000989	1	1	1	1	1	1	1	1	1	1	1	1	1	1	1	1	1	COG2197	Cellular Processes And Signaling;Information Storage And Processing
1010	OG0000990	1	1	1	1	1	1	1	1	1	1	1	1	1	1	1	1	1	COG2198	Cellular Processes And Signaling
1011	OG0000991	1	1	1	1	1	1	1	1	1	1	1	1	1	1	1	1	1	COG3203	Cellular Processes And Signaling
1012	OG0000992	1	1	1	1	1	1	1	1	1	1	1	1	1	1	1	1	1	COG1477	Metabolism;Cellular Processes And Signaling
1013	OG0000993	1	1	1	1	1	1	1	1	1	1	1	1	1	1	1	1	1	COG2169	Information Storage And Processing
1014	OG0000994	1	1	1	1	1	1	1	1	1	1	1	1	1	1	1	1	1	COG3145	Information Storage And Processing
1015	OG0000995	1	1	1	1	1	1	1	1	1	1	1	1	1	1	1	1	1	COG4615	Metabolism
1016	OG0000996	1	1	1	1	1	1	1	1	1	1	1	1	1	1	1	1	1	COG2239	Metabolism
1017	OG0000997	1	1	1	1	1	1	1	1	1	1	1	1	1	1	1	1	1	COG0659	Metabolism
1018	OG0000998	1	1	1	1	1	1	1	1	1	1	1	1	1	1	1	1	1	COG0579	Metabolism
1019	OG0000999	1	1	1	1	1	1	1	1	1	1	1	1	1	1	1	1	1	COG0628	Poorly Characterized
1020	OG0001000	1	1	1	1	1	1	1	1	1	1	1	1	1	1	1	1	1	COG3083	Cellular Processes And Signaling
1021	OG0001001	1	1	1	1	1	1	1	1	1	1	1	1	1	1	1	1	1	COG3082	Poorly Characterized
1022	OG0001002	1	1	1	1	1	1	1	1	1	1	1	1	1	1	1	1	1	COG3081	Information Storage And Processing
1023	OG0001003	1	1	1	1	1	1	1	1	1	1	1	1	1	1	1	1	1	COG1825	Information Storage And Processing
1024	OG0001004	1	1	1	1	1	1	1	1	1	1	1	1	1	1	1	1	1	COG1061	Information Storage And Processing
1025	OG0001005	1	1	1	1	1	1	1	1	1	1	1	1	1	1	1	1	1	COG1187	Information Storage And Processing
1026	OG0001006	1	1	1	1	1	1	1	1	1	1	1	1	1	1	1	1	1	COG2814	Metabolism
1027	OG0001007	1	1	1	1	1	1	1	1	1	1	1	1	1	1	1	1	1	NA	NA
1028	OG0001008	1	1	1	1	1	1	1	1	1	1	1	1	1	1	1	1	1	COG4172	Metabolism
1029	OG0001009	1	1	1	1	1	1	1	1	1	1	1	1	1	1	1	1	1	COG4239	Metabolism
1030	OG0001010	1	1	1	1	1	1	1	1	1	1	1	1	1	1	1	1	1	COG4174	Metabolism
1031	OG0001011	1	1	1	1	1	1	1	1	1	1	1	1	1	1	1	1	1	COG4166	Metabolism
1032	OG0001012	1	1	1	1	1	1	1	1	1	1	1	1	1	1	1	1	1	COG2200	Cellular Processes And Signaling
1033	OG0001013	1	1	1	1	1	1	1	1	1	1	1	1	1	1	1	1	1	COG0791	Cellular Processes And Signaling
1034	OG0001014	1	1	1	1	1	1	1	1	1	1	1	1	1	1	1	1	1	NA	NA
1035	OG0001015	1	1	1	1	1	1	1	1	1	1	1	1	1	1	1	1	1	COG0523	Poorly Characterized
1036	OG0001016	1	1	1	1	1	1	1	1	1	1	1	1	1	1	1	1	1	COG0246	Metabolism
1037	OG0001017	1	1	1	1	1	1	1	1	1	1	1	1	1	1	1	1	1	COG0231	Information Storage And Processing
1038	OG0001018	1	1	1	1	1	1	1	1	1	1	1	1	1	1	1	1	1	NA	NA
1039	OG0001019	1	1	1	1	1	1	1	1	1	1	1	1	1	1	1	1	1	COG2814	Metabolism
1040	OG0001020	1	1	1	1	1	1	1	1	1	1	1	1	1	1	1	1	1	COG4668	Metabolism
1041	OG0001021	1	1	1	1	1	1	1	1	1	1	1	1	1	1	1	1	1	COG1105	Metabolism
1042	OG0001022	1	1	1	1	1	1	1	1	1	1	1	1	1	1	1	1	1	COG3925	Cellular Processes And Signaling;Metabolism
1043	OG0001023	1	1	1	1	1	1	1	1	1	1	1	1	1	1	1	1	1	COG0648	Information Storage And Processing
1044	OG0001024	1	1	1	1	1	1	1	1	1	1	1	1	1	1	1	1	1	COG2855	Poorly Characterized
1045	OG0001025	1	1	1	1	1	1	1	1	1	1	1	1	1	1	1	1	1	COG0583	Information Storage And Processing
1046	OG0001026	1	1	1	1	1	1	1	1	1	1	1	1	1	1	1	1	1	COG0833	Metabolism
1047	OG0001027	1	1	1	1	1	1	1	1	1	1	1	1	1	1	1	1	1	COG0627	Cellular Processes And Signaling
1048	OG0001028	1	1	1	1	1	1	1	1	1	1	1	1	1	1	1	1	1	COG0302	Metabolism
1049	OG0001029	1	1	1	1	1	1	1	1	1	1	1	1	1	1	1	1	1	COG2311	Poorly Characterized
1050	OG0001030	1	1	1	1	1	1	1	1	1	1	1	1	1	1	1	1	1	COG1609	Information Storage And Processing
1051	OG0001031	1	1	1	1	1	1	1	1	1	1	1	1	1	1	1	1	1	COG1879	Metabolism
1052	OG0001032	1	1	1	1	1	1	1	1	1	1	1	1	1	1	1	1	1	COG1129	Metabolism
1053	OG0001033	1	1	1	1	1	1	1	1	1	1	1	1	1	1	1	1	1	COG4211	Metabolism
1054	OG0001034	1	1	1	1	1	1	1	1	1	1	1	1	1	1	1	1	1	COG2949	Cellular Processes And Signaling
1055	OG0001035	1	1	1	1	1	1	1	1	1	1	1	1	1	1	1	1	1	COG0295	Metabolism
1056	OG0001036	1	1	1	1	1	1	1	1	1	1	1	1	1	1	1	1	1	COG1346	Cellular Processes And Signaling
1057	OG0001037	1	1	1	1	1	1	1	1	1	1	1	1	1	1	1	1	1	COG1380	Poorly Characterized
1058	OG0001038	1	1	1	1	1	1	1	1	1	1	1	1	1	1	1	1	1	COG0042	Information Storage And Processing
1059	OG0001039	1	1	1	1	1	1	1	1	1	1	1	1	1	1	1	1	1	COG3711	Information Storage And Processing
1060	OG0001040	1	1	1	1	1	1	1	1	1	1	1	1	1	1	1	1	1	COG2190	Metabolism
1061	OG0001041	1	1	1	1	1	1	1	1	1	1	1	1	1	1	1	1	1	COG2723	Metabolism
1062	OG0001042	1	1	1	1	1	1	1	1	1	1	1	1	1	1	1	1	1	COG0586	Cellular Processes And Signaling
1063	OG0001043	1	1	1	1	1	1	1	1	1	1	1	1	1	1	1	1	1	NA	NA
1064	OG0001044	1	1	1	1	1	1	1	1	1	1	1	1	1	1	1	1	1	COG1686	Cellular Processes And Signaling
1065	OG0001045	1	1	1	1	1	1	1	1	1	1	1	1	1	1	1	1	1	COG1247	Metabolism
1066	OG0001046	1	1	1	1	1	1	1	1	1	1	1	1	1	1	1	1	1	COG0277	Metabolism
1067	OG0001047	1	1	1	1	1	1	1	1	1	1	1	1	1	1	1	1	1	COG1472	Metabolism
1068	OG0001048	1	1	1	1	1	1	1	1	1	1	1	1	1	1	1	1	1	COG1732	Cellular Processes And Signaling
1069	OG0001049	1	1	1	1	1	1	1	1	1	1	1	1	1	1	1	1	1	COG1174	Metabolism
1070	OG0001050	1	1	1	1	1	1	1	1	1	1	1	1	1	1	1	1	1	COG1125	Metabolism
1071	OG0001051	1	1	1	1	1	1	1	1	1	1	1	1	1	1	1	1	1	COG1174	Metabolism
1072	OG0001052	1	1	1	1	1	1	1	1	1	1	1	1	1	1	1	1	1	NA	NA
1073	OG0001053	1	1	1	1	1	1	1	1	1	1	1	1	1	1	1	1	1	COG3275	Cellular Processes And Signaling
1074	OG0001054	1	1	1	1	1	1	1	1	1	1	1	1	1	1	1	1	1	COG3279	Cellular Processes And Signaling;Information Storage And Processing
1075	OG0001055	1	1	1	1	1	1	1	1	1	1	1	1	1	1	1	1	1	COG4807	Poorly Characterized
1076	OG0001056	1	1	1	1	1	1	1	1	1	1	1	1	1	1	1	1	1	COG0143	Information Storage And Processing
1077	OG0001057	1	1	1	1	1	1	1	1	1	1	1	1	1	1	1	1	1	COG0489	Cellular Processes And Signaling
1078	OG0001058	1	1	1	1	1	1	1	1	1	1	1	1	1	1	1	1	1	COG5455	Metabolism
1079	OG0001059	1	1	1	1	1	1	1	1	1	1	1	1	1	1	1	1	1	COG0583	Information Storage And Processing
1080	OG0001060	1	1	1	1	1	1	1	1	1	1	1	1	1	1	1	1	1	COG2252	Metabolism
1081	OG0001061	1	1	1	1	1	1	1	1	1	1	1	1	1	1	1	1	1	COG1001	Metabolism
1082	OG0001062	1	1	1	1	1	1	1	1	1	1	1	1	1	1	1	1	1	COG0583	Information Storage And Processing
1083	OG0001063	1	1	1	1	1	1	1	1	1	1	1	1	1	1	1	1	1	COG2145	Metabolism
1084	OG0001064	1	1	1	1	1	1	1	1	1	1	1	1	1	1	1	1	1	COG0351	Metabolism
1085	OG0001065	1	1	1	1	1	1	1	1	1	1	1	1	1	1	1	1	1	COG1830	Metabolism
1086	OG0001066	1	1	1	1	1	1	1	1	1	1	1	1	1	1	1	1	1	COG1597	Poorly Characterized;Metabolism
1087	OG0001067	1	1	1	1	1	1	1	1	1	1	1	1	1	1	1	1	1	COG0826	Information Storage And Processing
1088	OG0001068	1	1	1	1	1	1	1	1	1	1	1	1	1	1	1	1	1	COG0745	Cellular Processes And Signaling;Information Storage And Processing
1089	OG0001069	1	1	1	1	1	1	1	1	1	1	1	1	1	1	1	1	1	COG5002	Cellular Processes And Signaling
1090	OG0001070	1	1	1	1	1	1	1	1	1	1	1	1	1	1	1	1	1	COG2814	Metabolism
1091	OG0001071	1	1	1	1	1	1	1	1	1	1	1	1	1	1	1	1	1	COG0841	Cellular Processes And Signaling
1092	OG0001072	1	1	1	1	1	1	1	1	1	1	1	1	1	1	1	1	1	COG0841	Cellular Processes And Signaling
1093	OG0001073	1	1	1	1	1	1	1	1	1	1	1	1	1	1	1	1	1	COG0845	Cellular Processes And Signaling
1094	OG0001074	1	1	1	1	1	1	1	1	1	1	1	1	1	1	1	1	1	COG0443	Cellular Processes And Signaling
1095	OG0001075	1	1	1	1	1	1	1	1	1	1	1	1	1	1	1	1	1	COG0122	Information Storage And Processing
1096	OG0001076	1	1	1	1	1	1	1	1	1	1	1	1	1	1	1	1	1	COG0572	Metabolism
1097	OG0001077	1	1	1	1	1	1	1	1	1	1	1	1	1	1	1	1	1	COG0717	Metabolism
1098	OG0001078	1	1	1	1	1	1	1	1	1	1	1	1	1	1	1	1	1	COG2982	Cellular Processes And Signaling
1099	OG0001079	1	1	1	1	1	1	1	1	1	1	1	1	1	1	1	1	1	COG1253	Poorly Characterized
1100	OG0001080	1	1	1	1	1	1	1	1	1	1	1	1	1	1	1	1	1	COG1210	Cellular Processes And Signaling
1101	OG0001081	1	1	1	1	1	1	1	1	1	1	1	1	1	1	1	1	1	COG0671	Metabolism
1102	OG0001082	1	1	1	1	1	1	1	1	1	1	1	1	1	1	1	1	1	NA	NA
1103	OG0001083	1	1	1	1	1	1	1	1	1	1	1	1	1	1	1	1	1	COG1596	Cellular Processes And Signaling
1104	OG0001084	1	1	1	1	1	1	1	1	1	1	1	1	1	1	1	1	1	COG0362	Metabolism
1105	OG0001085	1	1	1	1	1	1	1	1	1	1	1	1	1	1	1	1	1	COG1004	Cellular Processes And Signaling
1106	OG0001086	1	1	1	1	1	1	1	1	1	1	1	1	1	1	1	1	1	COG0140	Metabolism
1107	OG0001087	1	1	1	1	1	1	1	1	1	1	1	1	1	1	1	1	1	COG0107	Metabolism
1108	OG0001088	1	1	1	1	1	1	1	1	1	1	1	1	1	1	1	1	1	COG0106	Metabolism
1109	OG0001089	1	1	1	1	1	1	1	1	1	1	1	1	1	1	1	1	1	COG0118	Metabolism
1110	OG0001090	1	1	1	1	1	1	1	1	1	1	1	1	1	1	1	1	1	COG0241	Metabolism
1111	OG0001091	1	1	1	1	1	1	1	1	1	1	1	1	1	1	1	1	1	COG0079	Metabolism
1112	OG0001092	1	1	1	1	1	1	1	1	1	1	1	1	1	1	1	1	1	COG0141	Metabolism
1113	OG0001093	1	1	1	1	1	1	1	1	1	1	1	1	1	1	1	1	1	COG0040	Metabolism
1114	OG0001094	1	1	1	1	1	1	1	1	1	1	1	1	1	1	1	1	1	COG0451	Cellular Processes And Signaling
1115	OG0001095	1	1	1	1	1	1	1	1	1	1	1	1	1	1	1	1	1	COG0531	Metabolism
1116	OG0001096	1	1	1	1	1	1	1	1	1	1	1	1	1	1	1	1	1	COG0640	Information Storage And Processing
1117	OG0001097	1	1	1	1	1	1	1	1	1	1	1	1	1	1	1	1	1	COG0480	Information Storage And Processing
1118	OG0001098	1	1	1	1	1	1	1	1	1	1	1	1	1	1	1	1	1	COG2925	Information Storage And Processing
1119	OG0001099	1	1	1	1	1	1	1	1	1	1	1	1	1	1	1	1	1	COG1686	Cellular Processes And Signaling
1120	OG0001100	1	1	1	1	1	1	1	1	1	1	1	1	1	1	1	1	1	COG1289	Poorly Characterized
1121	OG0001101	1	1	1	1	1	1	1	1	1	1	1	1	1	1	1	1	1	COG2926	Poorly Characterized
1122	OG0001102	1	1	1	1	1	1	1	1	1	1	1	1	1	1	1	1	1	COG0368	Metabolism
1123	OG0001103	1	1	1	1	1	1	1	1	1	1	1	1	1	1	1	1	1	COG0499	Metabolism
1124	OG0001104	1	1	1	1	1	1	1	1	1	1	1	1	1	1	1	1	1	COG0095	Metabolism
1125	OG0001105	1	1	1	1	1	1	1	1	1	1	1	1	1	1	1	1	1	COG2814	Metabolism
1126	OG0001106	1	1	1	1	1	1	1	1	1	1	1	1	1	1	1	1	1	COG3915	Poorly Characterized
1127	OG0001107	1	1	1	1	1	1	1	1	1	1	1	1	1	1	1	1	1	COG5001	Cellular Processes And Signaling
1128	OG0001108	1	1	1	1	1	1	1	1	1	1	1	1	1	1	1	1	1	COG3615	Metabolism
1129	OG0001109	1	1	1	1	1	1	1	1	1	1	1	1	1	1	1	1	1	NA	NA
1130	OG0001110	1	1	1	1	1	1	1	1	1	1	1	1	1	1	1	1	1	NA	NA
1131	OG0001111	1	1	1	1	1	1	1	1	1	1	1	1	1	1	1	1	1	COG0583	Information Storage And Processing
1132	OG0001112	1	1	1	1	1	1	1	1	1	1	1	1	1	1	1	1	1	COG1376	Cellular Processes And Signaling
1133	OG0001113	1	1	1	1	1	1	1	1	1	1	1	1	1	1	1	1	1	COG0534	Cellular Processes And Signaling
1134	OG0001114	1	1	1	1	1	1	1	1	1	1	1	1	1	1	1	1	1	COG0775	Metabolism
1135	OG0001115	1	1	1	1	1	1	1	1	1	1	1	1	1	1	1	1	1	COG2267	Metabolism
1136	OG0001116	1	1	1	1	1	1	1	1	1	1	1	1	1	1	1	1	1	COG3366	Poorly Characterized
1137	OG0001117	1	1	1	1	1	1	1	1	1	1	1	1	1	1	1	1	1	COG3228	Cellular Processes And Signaling
1138	OG0001118	1	1	1	1	1	1	1	1	1	1	1	1	1	1	1	1	1	NA	NA
1139	OG0001119	1	1	1	1	1	1	1	1	1	1	1	1	1	1	1	1	1	COG1418	Poorly Characterized;Information Storage And Processing
1140	OG0001120	1	1	1	1	1	1	1	1	1	1	1	1	1	1	1	1	1	COG3727	Information Storage And Processing
1141	OG0001121	1	1	1	1	1	1	1	1	1	1	1	1	1	1	1	1	1	COG0697	Poorly Characterized;Metabolism
1142	OG0001122	1	1	1	1	1	1	1	1	1	1	1	1	1	1	1	1	1	COG2354	Information Storage And Processing
1143	OG0001123	1	1	1	1	1	1	1	1	1	1	1	1	1	1	1	1	1	NA	NA
1144	OG0001124	1	1	1	1	1	1	1	1	1	1	1	1	1	1	1	1	1	COG2771	Information Storage And Processing
1145	OG0001125	1	1	1	1	1	1	1	1	1	1	1	1	1	1	1	1	1	NA	NA
1146	OG0001126	1	1	1	1	1	1	1	1	1	1	1	1	1	1	1	1	1	COG0366	Metabolism
1147	OG0001127	1	1	1	1	1	1	1	1	1	1	1	1	1	1	1	1	1	COG0834	Metabolism;Cellular Processes And Signaling
1148	OG0001128	1	1	1	1	1	1	1	1	1	1	1	1	1	1	1	1	1	COG2515	Metabolism
1149	OG0001129	1	1	1	1	1	1	1	1	1	1	1	1	1	1	1	1	1	COG0765	Metabolism
1150	OG0001130	1	1	1	1	1	1	1	1	1	1	1	1	1	1	1	1	1	COG1126	Metabolism
1151	OG0001131	1	1	1	1	1	1	1	1	1	1	1	1	1	1	1	1	1	COG2771	Information Storage And Processing
1152	OG0001132	1	1	1	1	1	1	1	1	1	1	1	1	1	1	1	1	1	NA	NA
1153	OG0001133	1	1	1	1	1	1	1	1	1	1	1	1	1	1	1	1	1	COG2197	Cellular Processes And Signaling;Information Storage And Processing
1154	OG0001134	1	1	1	1	1	1	1	1	1	1	1	1	1	1	1	1	1	COG0322	Information Storage And Processing
1155	OG0001135	1	1	1	1	1	1	1	1	1	1	1	1	1	1	1	1	1	COG0558	Metabolism
1156	OG0001136	1	1	1	1	1	1	1	1	1	1	1	1	1	1	1	1	1	COG3318	Poorly Characterized
1157	OG0001137	1	1	1	1	1	1	1	1	1	1	1	1	1	1	1	1	1	COG0814	Metabolism
1158	OG0001138	1	1	1	1	1	1	1	1	1	1	1	1	1	1	1	1	1	NA	NA
1159	OG0001139	1	1	1	1	1	1	1	1	1	1	1	1	1	1	1	1	1	COG1528	Metabolism
1160	OG0001140	1	1	1	1	1	1	1	1	1	1	1	1	1	1	1	1	1	COG0698	Metabolism
1161	OG0001141	1	1	1	1	1	1	1	1	1	1	1	1	1	1	1	1	1	COG2814	Metabolism
1162	OG0001142	1	1	1	1	1	1	1	1	1	1	1	1	1	1	1	1	1	COG1879	Metabolism
1163	OG0001143	1	1	1	1	1	1	1	1	1	1	1	1	1	1	1	1	1	COG1129	Metabolism
1164	OG0001144	1	1	1	1	1	1	1	1	1	1	1	1	1	1	1	1	1	COG1172	Metabolism
1165	OG0001145	1	1	1	1	1	1	1	1	1	1	1	1	1	1	1	1	1	COG1877	Metabolism
1166	OG0001146	1	1	1	1	1	1	1	1	1	1	1	1	1	1	1	1	1	COG0380	Metabolism
1167	OG0001147	1	1	1	1	1	1	1	1	1	1	1	1	1	1	1	1	1	COG0589	Cellular Processes And Signaling
1168	OG0001148	1	1	1	1	1	1	1	1	1	1	1	1	1	1	1	1	1	COG0018	Information Storage And Processing
1169	OG0001149	1	1	1	1	1	1	1	1	1	1	1	1	1	1	1	1	1	COG3102	Poorly Characterized
1170	OG0001150	1	1	1	1	1	1	1	1	1	1	1	1	1	1	1	1	1	COG3142	Metabolism
1171	OG0001151	1	1	1	1	1	1	1	1	1	1	1	1	1	1	1	1	1	COG2227	Metabolism
1172	OG0001152	1	1	1	1	1	1	1	1	1	1	1	1	1	1	1	1	1	COG4106	Metabolism
1173	OG0001153	1	1	1	1	1	1	1	1	1	1	1	1	1	1	1	1	1	COG3788	Poorly Characterized
1174	OG0001154	1	1	1	1	1	1	1	1	1	1	1	1	1	1	1	1	1	COG1335	Poorly Characterized;Metabolism
1175	OG0001155	1	1	1	1	1	1	1	1	1	1	1	1	1	1	1	1	1	COG0173	Information Storage And Processing
1176	OG0001156	1	1	1	1	1	1	1	1	1	1	1	1	1	1	1	1	1	COG0494	Cellular Processes And Signaling
1177	OG0001157	1	1	1	1	1	1	1	1	1	1	1	1	1	1	1	1	1	COG0217	Information Storage And Processing
1178	OG0001158	1	1	1	1	1	1	1	1	1	1	1	1	1	1	1	1	1	COG0817	Information Storage And Processing
1179	OG0001159	1	1	1	1	1	1	1	1	1	1	1	1	1	1	1	1	1	COG0632	Information Storage And Processing
1180	OG0001160	1	1	1	1	1	1	1	1	1	1	1	1	1	1	1	1	1	COG2255	Information Storage And Processing
1181	OG0001161	1	1	1	1	1	1	1	1	1	1	1	1	1	1	1	1	1	COG1108	Metabolism
1182	OG0001162	1	1	1	1	1	1	1	1	1	1	1	1	1	1	1	1	1	COG1121	Metabolism
1183	OG0001163	1	1	1	1	1	1	1	1	1	1	1	1	1	1	1	1	1	COG4531	Metabolism
1184	OG0001164	1	1	1	1	1	1	1	1	1	1	1	1	1	1	1	1	1	COG3061	Cellular Processes And Signaling
1185	OG0001165	1	1	1	1	1	1	1	1	1	1	1	1	1	1	1	1	1	COG1560	Metabolism
1186	OG0001166	1	1	1	1	1	1	1	1	1	1	1	1	1	1	1	1	1	COG0469	Metabolism
1187	OG0001167	1	1	1	1	1	1	1	1	1	1	1	1	1	1	1	1	1	COG1737	Information Storage And Processing
1188	OG0001168	1	1	1	1	1	1	1	1	1	1	1	1	1	1	1	1	1	COG0364	Metabolism
1189	OG0001169	1	1	1	1	1	1	1	1	1	1	1	1	1	1	1	1	1	COG0129	Metabolism
1190	OG0001170	1	1	1	1	1	1	1	1	1	1	1	1	1	1	1	1	1	COG0800	Metabolism
1191	OG0001171	1	1	1	1	1	1	1	1	1	1	1	1	1	1	1	1	1	COG0027	Metabolism
1192	OG0001172	1	1	1	1	1	1	1	1	1	1	1	1	1	1	1	1	1	COG3141	Information Storage And Processing
1193	OG0001173	1	1	1	1	1	1	1	1	1	1	1	1	1	1	1	1	1	COG2979	Poorly Characterized
1194	OG0001174	1	1	1	1	1	1	1	1	1	1	1	1	1	1	1	1	1	COG1770	Metabolism
1195	OG0001175	1	1	1	1	1	1	1	1	1	1	1	1	1	1	1	1	1	COG0847	Information Storage And Processing
1196	OG0001176	1	1	1	1	1	1	1	1	1	1	1	1	1	1	1	1	1	NA	NA
1197	OG0001177	1	1	1	1	1	1	1	1	1	1	1	1	1	1	1	1	1	COG1276	Metabolism
1198	OG0001178	1	1	1	1	1	1	1	1	1	1	1	1	1	1	1	1	1	NA	NA
1199	OG0001179	1	1	1	1	1	1	1	1	1	1	1	1	1	1	1	1	1	COG2990	Poorly Characterized
1200	OG0001180	1	1	1	1	1	1	1	1	1	1	1	1	1	1	1	1	1	NA	NA
1201	OG0001181	1	1	1	1	1	1	1	1	1	1	1	1	1	1	1	1	1	NA	NA
1202	OG0001182	1	1	1	1	1	1	1	1	1	1	1	1	1	1	1	1	1	COG3270	Information Storage And Processing
1203	OG0001183	1	1	1	1	1	1	1	1	1	1	1	1	1	1	1	1	1	COG3008	Cellular Processes And Signaling
1204	OG0001184	1	1	1	1	1	1	1	1	1	1	1	1	1	1	1	1	1	COG2995	Cellular Processes And Signaling
1205	OG0001185	1	1	1	1	1	1	1	1	1	1	1	1	1	1	1	1	1	COG1956	Cellular Processes And Signaling
1206	OG0001186	1	1	1	1	1	1	1	1	1	1	1	1	1	1	1	1	1	COG3109	Cellular Processes And Signaling
1207	OG0001187	1	1	1	1	1	1	1	1	1	1	1	1	1	1	1	1	1	COG0793	Cellular Processes And Signaling
1208	OG0001188	1	1	1	1	1	1	1	1	1	1	1	1	1	1	1	1	1	COG0501	Cellular Processes And Signaling
1209	OG0001189	1	1	1	1	1	1	1	1	1	1	1	1	1	1	1	1	1	COG2814	Metabolism
1210	OG0001190	1	1	1	1	1	1	1	1	1	1	1	1	1	1	1	1	1	COG1414	Information Storage And Processing
1211	OG0001191	1	1	1	1	1	1	1	1	1	1	1	1	1	1	1	1	1	NA	NA
1212	OG0001192	1	1	1	1	1	1	1	1	1	1	1	1	1	1	1	1	1	NA	NA
1213	OG0001193	1	1	1	1	1	1	1	1	1	1	1	1	1	1	1	1	1	COG1278	Information Storage And Processing
1214	OG0001194	1	1	1	1	1	1	1	1	1	1	1	1	1	1	1	1	1	COG0768	Cellular Processes And Signaling
1215	OG0001195	1	1	1	1	1	1	1	1	1	1	1	1	1	1	1	1	1	COG2226	Metabolism
1216	OG0001196	1	1	1	1	1	1	1	1	1	1	1	1	1	1	1	1	1	COG1971	Metabolism
1217	OG0001197	1	1	1	1	1	1	1	1	1	1	1	1	1	1	1	1	1	COG4811	Poorly Characterized
1218	OG0001198	1	1	1	1	1	1	1	1	1	1	1	1	1	1	1	1	1	COG3716	Metabolism
1219	OG0001199	1	1	1	1	1	1	1	1	1	1	1	1	1	1	1	1	1	COG3715	Metabolism
1220	OG0001200	1	1	1	1	1	1	1	1	1	1	1	1	1	1	1	1	1	COG3444	Metabolism
1221	OG0001201	1	1	1	1	1	1	1	1	1	1	1	1	1	1	1	1	1	COG1253	Poorly Characterized
1222	OG0001202	1	1	1	1	1	1	1	1	1	1	1	1	1	1	1	1	1	COG2200	Cellular Processes And Signaling
1223	OG0001203	1	1	1	1	1	1	1	1	1	1	1	1	1	1	1	1	1	COG1760	Metabolism
1224	OG0001204	1	1	1	1	1	1	1	1	1	1	1	1	1	1	1	1	1	COG0494	Cellular Processes And Signaling
1225	OG0001205	1	1	1	1	1	1	1	1	1	1	1	1	1	1	1	1	1	COG0147	Metabolism
1226	OG0001206	1	1	1	1	1	1	1	1	1	1	1	1	1	1	1	1	1	COG3140	Poorly Characterized
1227	OG0001207	1	1	1	1	1	1	1	1	1	1	1	1	1	1	1	1	1	COG0251	Cellular Processes And Signaling
1228	OG0001208	1	1	1	1	1	1	1	1	1	1	1	1	1	1	1	1	1	COG1199	Information Storage And Processing
1229	OG0001209	1	1	1	1	1	1	1	1	1	1	1	1	1	1	1	1	1	COG1214	Information Storage And Processing
1230	OG0001210	1	1	1	1	1	1	1	1	1	1	1	1	1	1	1	1	1	COG3065	Cellular Processes And Signaling
1231	OG0001211	1	1	1	1	1	1	1	1	1	1	1	1	1	1	1	1	1	COG0318	Metabolism
1232	OG0001212	1	1	1	1	1	1	1	1	1	1	1	1	1	1	1	1	1	COG0349	Information Storage And Processing
1233	OG0001213	1	1	1	1	1	1	1	1	1	1	1	1	1	1	1	1	1	COG0851	Cellular Processes And Signaling
1234	OG0001214	1	1	1	1	1	1	1	1	1	1	1	1	1	1	1	1	1	COG2894	Cellular Processes And Signaling
1235	OG0001215	1	1	1	1	1	1	1	1	1	1	1	1	1	1	1	1	1	COG0850	Cellular Processes And Signaling
1236	OG0001216	1	1	1	1	1	1	1	1	1	1	1	1	1	1	1	1	1	COG3100	Poorly Characterized
1237	OG0001217	1	1	1	1	1	1	1	1	1	1	1	1	1	1	1	1	1	COG0179	Metabolism
1238	OG0001218	1	1	1	1	1	1	1	1	1	1	1	1	1	1	1	1	1	COG2983	Poorly Characterized
1239	OG0001219	1	1	1	1	1	1	1	1	1	1	1	1	1	1	1	1	1	COG1495	Cellular Processes And Signaling
1240	OG0001220	1	1	1	1	1	1	1	1	1	1	1	1	1	1	1	1	1	COG3067	Metabolism
1241	OG0001221	1	1	1	1	1	1	1	1	1	1	1	1	1	1	1	1	1	COG2186	Information Storage And Processing
1242	OG0001222	1	1	1	1	1	1	1	1	1	1	1	1	1	1	1	1	1	COG2719	Cellular Processes And Signaling
1243	OG0001223	1	1	1	1	1	1	1	1	1	1	1	1	1	1	1	1	1	COG0665	Metabolism
1244	OG0001224	1	1	1	1	1	1	1	1	1	1	1	1	1	1	1	1	1	COG0787	Cellular Processes And Signaling
1245	OG0001225	1	1	1	1	1	1	1	1	1	1	1	1	1	1	1	1	1	COG3263	Metabolism
1246	OG0001226	1	1	1	1	1	1	1	1	1	1	1	1	1	1	1	1	1	COG1619	Cellular Processes And Signaling
1247	OG0001227	1	1	1	1	1	1	1	1	1	1	1	1	1	1	1	1	1	COG0741	Cellular Processes And Signaling
1248	OG0001228	1	1	1	1	1	1	1	1	1	1	1	1	1	1	1	1	1	COG1626	Metabolism
1249	OG0001229	1	1	1	1	1	1	1	1	1	1	1	1	1	1	1	1	1	COG0012	Information Storage And Processing
1250	OG0001230	1	1	1	1	1	1	1	1	1	1	1	1	1	1	1	1	1	COG0193	Information Storage And Processing
1251	OG0001231	1	1	1	1	1	1	1	1	1	1	1	1	1	1	1	1	1	NA	NA
1252	OG0001232	1	1	1	1	1	1	1	1	1	1	1	1	1	1	1	1	1	COG0659	Metabolism
1253	OG0001233	1	1	1	1	1	1	1	1	1	1	1	1	1	1	1	1	1	COG0462	Metabolism
1254	OG0001234	1	1	1	1	1	1	1	1	1	1	1	1	1	1	1	1	1	COG1947	Metabolism
1255	OG0001235	1	1	1	1	1	1	1	1	1	1	1	1	1	1	1	1	1	COG3017	Cellular Processes And Signaling
1256	OG0001236	1	1	1	1	1	1	1	1	1	1	1	1	1	1	1	1	1	COG0373	Metabolism
1257	OG0001237	1	1	1	1	1	1	1	1	1	1	1	1	1	1	1	1	1	COG0216	Information Storage And Processing
1258	OG0001238	1	1	1	1	1	1	1	1	1	1	1	1	1	1	1	1	1	COG2890	Information Storage And Processing
1259	OG0001239	1	1	1	1	1	1	1	1	1	1	1	1	1	1	1	1	1	COG3094	Poorly Characterized
1260	OG0001240	1	1	1	1	1	1	1	1	1	1	1	1	1	1	1	1	1	COG2912	Cellular Processes And Signaling
1261	OG0001241	1	1	1	1	1	1	1	1	1	1	1	1	1	1	1	1	1	COG2877	Cellular Processes And Signaling
1262	OG0001242	1	1	1	1	1	1	1	1	1	1	1	1	1	1	1	1	1	COG0387	Metabolism
1263	OG0001243	1	1	1	1	1	1	1	1	1	1	1	1	1	1	1	1	1	COG4572	Metabolism
1264	OG0001244	1	1	1	1	1	1	1	1	1	1	1	1	1	1	1	1	1	COG3703	Metabolism
1265	OG0001245	1	1	1	1	1	1	1	1	1	1	1	1	1	1	1	1	1	NA	NA
1266	OG0001246	1	1	1	1	1	1	1	1	1	1	1	1	1	1	1	1	1	COG1553	Metabolism
1267	OG0001247	1	1	1	1	1	1	1	1	1	1	1	1	1	1	1	1	1	COG0715	Metabolism
1268	OG0001248	1	1	1	1	1	1	1	1	1	1	1	1	1	1	1	1	1	COG0600	Metabolism
1269	OG0001249	1	1	1	1	1	1	1	1	1	1	1	1	1	1	1	1	1	COG1116	Metabolism
1270	OG0001250	1	1	1	1	1	1	1	1	1	1	1	1	1	1	1	1	1	COG2146	Metabolism
1271	OG0001251	1	1	1	1	1	1	1	1	1	1	1	1	1	1	1	1	1	COG2906	Metabolism
1272	OG0001252	1	1	1	1	1	1	1	1	1	1	1	1	1	1	1	1	1	NA	NA
1273	OG0001253	1	1	1	1	1	1	1	1	1	1	1	1	1	1	1	1	1	COG2197	Cellular Processes And Signaling;Information Storage And Processing
1274	OG0001254	1	1	1	1	1	1	1	1	1	1	1	1	1	1	1	1	1	COG3850	Cellular Processes And Signaling
1275	OG0001255	1	1	1	1	1	1	1	1	1	1	1	1	1	1	1	1	1	COG2223	Metabolism
1276	OG0001256	1	1	1	1	1	1	1	1	1	1	1	1	1	1	1	1	1	COG5013	Metabolism
1277	OG0001257	1	1	1	1	1	1	1	1	1	1	1	1	1	1	1	1	1	COG1140	Metabolism
1278	OG0001258	1	1	1	1	1	1	1	1	1	1	1	1	1	1	1	1	1	COG2180	Cellular Processes And Signaling;Metabolism
1279	OG0001259	1	1	1	1	1	1	1	1	1	1	1	1	1	1	1	1	1	COG2181	Metabolism
1280	OG0001260	1	1	1	1	1	1	1	1	1	1	1	1	1	1	1	1	1	COG0788	Metabolism
1281	OG0001261	1	1	1	1	1	1	1	1	1	1	1	1	1	1	1	1	1	COG3012	Poorly Characterized
1282	OG0001262	1	1	1	1	1	1	1	1	1	1	1	1	1	1	1	1	1	COG1752	Poorly Characterized
1283	OG0001263	1	1	1	1	1	1	1	1	1	1	1	1	1	1	1	1	1	COG0784	Cellular Processes And Signaling
1284	OG0001264	1	1	1	1	1	1	1	1	1	1	1	1	1	1	1	1	1	COG1210	Cellular Processes And Signaling
1285	OG0001265	1	1	1	1	1	1	1	1	1	1	1	1	1	1	1	1	1	COG2916	Information Storage And Processing
1286	OG0001266	1	1	1	1	1	1	1	1	1	1	1	1	1	1	1	1	1	COG1435	Metabolism
1287	OG0001267	1	1	1	1	1	1	1	1	1	1	1	1	1	1	1	1	1	COG1454	Metabolism
1288	OG0001268	1	1	1	1	1	1	1	1	1	1	1	1	1	1	1	1	1	COG2095	Metabolism
1289	OG0001269	1	1	1	1	1	1	1	1	1	1	1	1	1	1	1	1	1	COG4166	Metabolism
1290	OG0001270	1	1	1	1	1	1	1	1	1	1	1	1	1	1	1	1	1	COG0601	Metabolism
1291	OG0001271	1	1	1	1	1	1	1	1	1	1	1	1	1	1	1	1	1	COG1173	Metabolism
1292	OG0001272	1	1	1	1	1	1	1	1	1	1	1	1	1	1	1	1	1	COG0444	Metabolism
1293	OG0001273	1	1	1	1	1	1	1	1	1	1	1	1	1	1	1	1	1	COG0444	Metabolism
1294	OG0001274	1	1	1	1	1	1	1	1	1	1	1	1	1	1	1	1	1	NA	NA
1295	OG0001275	1	1	1	1	1	1	1	1	1	1	1	1	1	1	1	1	1	COG3099	Poorly Characterized
1296	OG0001276	1	1	1	1	1	1	1	1	1	1	1	1	1	1	1	1	1	COG1502	Metabolism
1297	OG0001277	1	1	1	1	1	1	1	1	1	1	1	1	1	1	1	1	1	NA	NA
1298	OG0001278	1	1	1	1	1	1	1	1	1	1	1	1	1	1	1	1	1	COG2350	Poorly Characterized;Metabolism
1299	OG0001279	1	1	1	1	1	1	1	1	1	1	1	1	1	1	1	1	1	COG0810	Cellular Processes And Signaling
1300	OG0001280	1	1	1	1	1	1	1	1	1	1	1	1	1	1	1	1	1	COG3001	Metabolism
1301	OG0001281	1	1	1	1	1	1	1	1	1	1	1	1	1	1	1	1	1	COG1105	Metabolism
1302	OG0001282	1	1	1	1	1	1	1	1	1	1	1	1	1	1	1	1	1	COG3137	Cellular Processes And Signaling
1303	OG0001283	1	1	1	1	1	1	1	1	1	1	1	1	1	1	1	1	1	COG0441	Information Storage And Processing
1304	OG0001284	1	1	1	1	1	1	1	1	1	1	1	1	1	1	1	1	1	COG0292	Information Storage And Processing
1305	OG0001285	1	1	1	1	1	1	1	1	1	1	1	1	1	1	1	1	1	COG0016	Information Storage And Processing
1306	OG0001286	1	1	1	1	1	1	1	1	1	1	1	1	1	1	1	1	1	COG0073	Information Storage And Processing
1307	OG0001287	1	1	1	1	1	1	1	1	1	1	1	1	1	1	1	1	1	COG0776	Information Storage And Processing
1308	OG0001288	1	1	1	1	1	1	1	1	1	1	1	1	1	1	1	1	1	COG4139	Metabolism
1309	OG0001289	1	1	1	1	1	1	1	1	1	1	1	1	1	1	1	1	1	COG1464	Metabolism
1310	OG0001290	1	1	1	1	1	1	1	1	1	1	1	1	1	1	1	1	1	COG0386	Metabolism;Cellular Processes And Signaling
1311	OG0001291	1	1	1	1	1	1	1	1	1	1	1	1	1	1	1	1	1	COG4138	Metabolism
1312	OG0001292	1	1	1	1	1	1	1	1	1	1	1	1	1	1	1	1	1	COG0791	Cellular Processes And Signaling
1313	OG0001293	1	1	1	1	1	1	1	1	1	1	1	1	1	1	1	1	1	COG0397	Cellular Processes And Signaling
1314	OG0001294	1	1	1	1	1	1	1	1	1	1	1	1	1	1	1	1	1	COG0722	Metabolism
1315	OG0001295	1	1	1	1	1	1	1	1	1	1	1	1	1	1	1	1	1	COG1806	Cellular Processes And Signaling
1316	OG0001296	1	1	1	1	1	1	1	1	1	1	1	1	1	1	1	1	1	COG0574	Metabolism
1317	OG0001297	1	1	1	1	1	1	1	1	1	1	1	1	1	1	1	1	1	COG0628	Poorly Characterized
1318	OG0001298	1	1	1	1	1	1	1	1	1	1	1	1	1	1	1	1	1	COG0277	Metabolism
1319	OG0001299	1	1	1	1	1	1	1	1	1	1	1	1	1	1	1	1	1	COG2050	Metabolism
1320	OG0001300	1	1	1	1	1	1	1	1	1	1	1	1	1	1	1	1	1	COG2261	Poorly Characterized
1321	OG0001301	1	1	1	1	1	1	1	1	1	1	1	1	1	1	1	1	1	COG0316	Cellular Processes And Signaling
1322	OG0001302	1	1	1	1	1	1	1	1	1	1	1	1	1	1	1	1	1	COG0719	Cellular Processes And Signaling
1323	OG0001303	1	1	1	1	1	1	1	1	1	1	1	1	1	1	1	1	1	COG0396	Cellular Processes And Signaling
1324	OG0001304	1	1	1	1	1	1	1	1	1	1	1	1	1	1	1	1	1	COG0719	Cellular Processes And Signaling
1325	OG0001305	1	1	1	1	1	1	1	1	1	1	1	1	1	1	1	1	1	COG0520	Metabolism
1326	OG0001306	1	1	1	1	1	1	1	1	1	1	1	1	1	1	1	1	1	COG2166	Cellular Processes And Signaling
1327	OG0001307	1	1	1	1	1	1	1	1	1	1	1	1	1	1	1	1	1	COG1376	Cellular Processes And Signaling
1328	OG0001308	1	1	1	1	1	1	1	1	1	1	1	1	1	1	1	1	1	COG4238	Cellular Processes And Signaling
1329	OG0001309	1	1	1	1	1	1	1	1	1	1	1	1	1	1	1	1	1	COG0469	Metabolism
1330	OG0001310	1	1	1	1	1	1	1	1	1	1	1	1	1	1	1	1	1	NA	NA
1331	OG0001311	1	1	1	1	1	1	1	1	1	1	1	1	1	1	1	1	1	COG1309	Information Storage And Processing
1332	OG0001312	1	1	1	1	1	1	1	1	1	1	1	1	1	1	1	1	1	COG0607	Metabolism
1333	OG0001313	1	1	1	1	1	1	1	1	1	1	1	1	1	1	1	1	1	COG5553	Poorly Characterized
1334	OG0001314	1	1	1	1	1	1	1	1	1	1	1	1	1	1	1	1	1	COG0583	Information Storage And Processing
1335	OG0001315	1	1	1	1	1	1	1	1	1	1	1	1	1	1	1	1	1	COG2141	Metabolism;Poorly Characterized
1336	OG0001316	1	1	1	1	1	1	1	1	1	1	1	1	1	1	1	1	1	COG1960	Metabolism
1337	OG0001317	1	1	1	1	1	1	1	1	1	1	1	1	1	1	1	1	1	COG0715	Metabolism
1338	OG0001318	1	1	1	1	1	1	1	1	1	1	1	1	1	1	1	1	1	COG0715	Metabolism
1339	OG0001319	1	1	1	1	1	1	1	1	1	1	1	1	1	1	1	1	1	COG0600	Metabolism
1340	OG0001320	1	1	1	1	1	1	1	1	1	1	1	1	1	1	1	1	1	COG1116	Metabolism
1341	OG0001321	1	1	1	1	1	1	1	1	1	1	1	1	1	1	1	1	1	COG4773	Metabolism
1342	OG0001322	1	1	1	1	1	1	1	1	1	1	1	1	1	1	1	1	1	COG1120	Metabolism
1343	OG0001323	1	1	1	1	1	1	1	1	1	1	1	1	1	1	1	1	1	COG0609	Metabolism
1344	OG0001324	1	1	1	1	1	1	1	1	1	1	1	1	1	1	1	1	1	COG0609	Metabolism
1345	OG0001325	1	1	1	1	1	1	1	1	1	1	1	1	1	1	1	1	1	COG0614	Metabolism
1346	OG0001326	1	1	1	1	1	1	1	1	1	1	1	1	1	1	1	1	1	COG1737	Information Storage And Processing
1347	OG0001327	1	1	1	1	1	1	1	1	1	1	1	1	1	1	1	1	1	COG0834	Metabolism;Cellular Processes And Signaling
1348	OG0001328	1	1	1	1	1	1	1	1	1	1	1	1	1	1	1	1	1	COG0765	Metabolism
1349	OG0001329	1	1	1	1	1	1	1	1	1	1	1	1	1	1	1	1	1	COG2807	Metabolism
1350	OG0001330	1	1	1	1	1	1	1	1	1	1	1	1	1	1	1	1	1	COG1473	Poorly Characterized
1351	OG0001331	1	1	1	1	1	1	1	1	1	1	1	1	1	1	1	1	1	COG3383	Poorly Characterized
1352	OG0001332	1	1	1	1	1	1	1	1	1	1	1	1	1	1	1	1	1	COG2055	Metabolism
1353	OG0001333	1	1	1	1	1	1	1	1	1	1	1	1	1	1	1	1	1	NA	NA
1354	OG0001334	1	1	1	1	1	1	1	1	1	1	1	1	1	1	1	1	1	COG0288	Metabolism
1355	OG0001335	1	1	1	1	1	1	1	1	1	1	1	1	1	1	1	1	1	COG0534	Cellular Processes And Signaling
1356	OG0001336	1	1	1	1	1	1	1	1	1	1	1	1	1	1	1	1	1	COG0307	Metabolism
1357	OG0001337	1	1	1	1	1	1	1	1	1	1	1	1	1	1	1	1	1	COG2230	Metabolism
1358	OG0001338	1	1	1	1	1	1	1	1	1	1	1	1	1	1	1	1	1	COG2814	Metabolism
1359	OG0001339	1	1	1	1	1	1	1	1	1	1	1	1	1	1	1	1	1	COG0583	Information Storage And Processing
1360	OG0001340	1	1	1	1	1	1	1	1	1	1	1	1	1	1	1	1	1	COG1609	Information Storage And Processing
1361	OG0001341	1	1	1	1	1	1	1	1	1	1	1	1	1	1	1	1	1	COG2814	Metabolism
1362	OG0001342	1	1	1	1	1	1	1	1	1	1	1	1	1	1	1	1	1	COG0605	Metabolism
1363	OG0001343	1	1	1	1	1	1	1	1	1	1	1	1	1	1	1	1	1	COG0791	Cellular Processes And Signaling
1364	OG0001344	1	1	1	1	1	1	1	1	1	1	1	1	1	1	1	1	1	COG0278	Cellular Processes And Signaling
1365	OG0001345	1	1	1	1	1	1	1	1	1	1	1	1	1	1	1	1	1	COG0847	Information Storage And Processing
1366	OG0001346	1	1	1	1	1	1	1	1	1	1	1	1	1	1	1	1	1	COG0346	Metabolism
1367	OG0001347	1	1	1	1	1	1	1	1	1	1	1	1	1	1	1	1	1	COG1902	Metabolism
1368	OG0001348	1	1	1	1	1	1	1	1	1	1	1	1	1	1	1	1	1	COG1309	Information Storage And Processing
1369	OG0001349	1	1	1	1	1	1	1	1	1	1	1	1	1	1	1	1	1	COG3313	Poorly Characterized
1370	OG0001350	1	1	1	1	1	1	1	1	1	1	1	1	1	1	1	1	1	COG4989	Poorly Characterized
1371	OG0001351	1	1	1	1	1	1	1	1	1	1	1	1	1	1	1	1	1	COG1289	Poorly Characterized
1372	OG0001352	1	1	1	1	1	1	1	1	1	1	1	1	1	1	1	1	1	COG1566	Cellular Processes And Signaling
1373	OG0001353	1	1	1	1	1	1	1	1	1	1	1	1	1	1	1	1	1	NA	NA
1374	OG0001354	1	1	1	1	1	1	1	1	1	1	1	1	1	1	1	1	1	COG1846	Information Storage And Processing
1375	OG0001355	1	1	1	1	1	1	1	1	1	1	1	1	1	1	1	1	1	COG3133	Cellular Processes And Signaling
1376	OG0001356	1	1	1	1	1	1	1	1	1	1	1	1	1	1	1	1	1	COG2377	Cellular Processes And Signaling
1377	OG0001357	1	1	1	1	1	1	1	1	1	1	1	1	1	1	1	1	1	COG3895	Cellular Processes And Signaling
1378	OG0001358	1	1	1	1	1	1	1	1	1	1	1	1	1	1	1	1	1	COG0259	Metabolism
1379	OG0001359	1	1	1	1	1	1	1	1	1	1	1	1	1	1	1	1	1	COG0162	Information Storage And Processing
1380	OG0001360	1	1	1	1	1	1	1	1	1	1	1	1	1	1	1	1	1	COG2240	Metabolism
1381	OG0001361	1	1	1	1	1	1	1	1	1	1	1	1	1	1	1	1	1	COG0625	Cellular Processes And Signaling
1382	OG0001362	1	1	1	1	1	1	1	1	1	1	1	1	1	1	1	1	1	COG3104	Metabolism
1383	OG0001363	1	1	1	1	1	1	1	1	1	1	1	1	1	1	1	1	1	COG0177	Information Storage And Processing
1384	OG0001364	1	1	1	1	1	1	1	1	1	1	1	1	1	1	1	1	1	COG4660	Metabolism
1385	OG0001365	1	1	1	1	1	1	1	1	1	1	1	1	1	1	1	1	1	COG4659	Metabolism
1386	OG0001366	1	1	1	1	1	1	1	1	1	1	1	1	1	1	1	1	1	COG4658	Metabolism
1387	OG0001367	1	1	1	1	1	1	1	1	1	1	1	1	1	1	1	1	1	COG4656	Metabolism
1388	OG0001368	1	1	1	1	1	1	1	1	1	1	1	1	1	1	1	1	1	COG2878	Metabolism
1389	OG0001369	1	1	1	1	1	1	1	1	1	1	1	1	1	1	1	1	1	COG4657	Metabolism
1390	OG0001370	1	1	1	1	1	1	1	1	1	1	1	1	1	1	1	1	1	NA	NA
1391	OG0001371	1	1	1	1	1	1	1	1	1	1	1	1	1	1	1	1	1	NA	NA
1392	OG0001372	1	1	1	1	1	1	1	1	1	1	1	1	1	1	1	1	1	COG0673	Poorly Characterized
1393	OG0001373	1	1	1	1	1	1	1	1	1	1	1	1	1	1	1	1	1	COG1816	Metabolism
1394	OG0001374	1	1	1	1	1	1	1	1	1	1	1	1	1	1	1	1	1	COG0425	Cellular Processes And Signaling;Metabolism;Information Storage And Processing
1395	OG0001375	1	1	1	1	1	1	1	1	1	1	1	1	1	1	1	1	1	COG2391	Poorly Characterized
1396	OG0001376	1	1	1	1	1	1	1	1	1	1	1	1	1	1	1	1	1	COG5339	Poorly Characterized
1397	OG0001377	1	1	1	1	1	1	1	1	1	1	1	1	1	1	1	1	1	COG1482	Metabolism
1398	OG0001378	1	1	1	1	1	1	1	1	1	1	1	1	1	1	1	1	1	COG0114	Metabolism
1399	OG0001379	1	1	1	1	1	1	1	1	1	1	1	1	1	1	1	1	1	NA	NA
1400	OG0001380	1	1	1	1	1	1	1	1	1	1	1	1	1	1	1	1	1	COG0642	Cellular Processes And Signaling
1401	OG0001381	1	1	1	1	1	1	1	1	1	1	1	1	1	1	1	1	1	COG0745	Information Storage And Processing;Cellular Processes And Signaling
1402	OG0001382	1	1	1	1	1	1	1	1	1	1	1	1	1	1	1	1	1	COG3136	Poorly Characterized
1403	OG0001383	1	1	1	1	1	1	1	1	1	1	1	1	1	1	1	1	1	COG1028	Metabolism
1404	OG0001384	1	1	1	1	1	1	1	1	1	1	1	1	1	1	1	1	1	COG0531	Metabolism
1405	OG0001385	1	1	1	1	1	1	1	1	1	1	1	1	1	1	1	1	1	NA	NA
1406	OG0001386	1	1	1	1	1	1	1	1	1	1	1	1	1	1	1	1	1	COG3288	Metabolism
1407	OG0001387	1	1	1	1	1	1	1	1	1	1	1	1	1	1	1	1	1	COG1282	Metabolism
1408	OG0001388	1	1	1	1	1	1	1	1	1	1	1	1	1	1	1	1	1	NA	NA
1409	OG0001389	1	1	1	1	1	1	1	1	1	1	1	1	1	1	1	1	1	COG0589	Cellular Processes And Signaling
1410	OG0001390	1	1	1	1	1	1	1	1	1	1	1	1	1	1	1	1	1	COG0664	Cellular Processes And Signaling
1411	OG0001391	1	1	1	1	1	1	1	1	1	1	1	1	1	1	1	1	1	COG0350	Information Storage And Processing
1412	OG0001392	1	1	1	1	1	1	1	1	1	1	1	1	1	1	1	1	1	COG2840	Information Storage And Processing
1413	OG0001393	1	1	1	1	1	1	1	1	1	1	1	1	1	1	1	1	1	COG1414	Information Storage And Processing
1414	OG0001394	1	1	1	1	1	1	1	1	1	1	1	1	1	1	1	1	1	COG1788	Metabolism
1415	OG0001395	1	1	1	1	1	1	1	1	1	1	1	1	1	1	1	1	1	COG0183	Metabolism
1416	OG0001396	1	1	1	1	1	1	1	1	1	1	1	1	1	1	1	1	1	COG0015	Metabolism
1417	OG0001397	1	1	1	1	1	1	1	1	1	1	1	1	1	1	1	1	1	COG0596	Poorly Characterized;Metabolism
1418	OG0001398	1	1	1	1	1	1	1	1	1	1	1	1	1	1	1	1	1	COG0599	Poorly Characterized
1419	OG0001399	1	1	1	1	1	1	1	1	1	1	1	1	1	1	1	1	1	COG0471	Metabolism
1420	OG0001400	1	1	1	1	1	1	1	1	1	1	1	1	1	1	1	1	1	COG3976	Poorly Characterized
1421	OG0001401	1	1	1	1	1	1	1	1	1	1	1	1	1	1	1	1	1	COG1477	Metabolism;Cellular Processes And Signaling
1422	OG0001402	1	1	1	1	1	1	1	1	1	1	1	1	1	1	1	1	1	COG4565	Cellular Processes And Signaling;Information Storage And Processing
1423	OG0001403	1	1	1	1	1	1	1	1	1	1	1	1	1	1	1	1	1	COG3290	Cellular Processes And Signaling
1424	OG0001404	1	1	1	1	1	1	1	1	1	1	1	1	1	1	1	1	1	COG2103	Cellular Processes And Signaling
1425	OG0001405	1	1	1	1	1	1	1	1	1	1	1	1	1	1	1	1	1	COG0579	Metabolism
1426	OG0001406	1	1	1	1	1	1	1	1	1	1	1	1	1	1	1	1	1	COG0583	Information Storage And Processing
1427	OG0001407	1	1	1	1	1	1	1	1	1	1	1	1	1	1	1	1	1	COG0331	Metabolism
1428	OG0001408	1	1	1	1	1	1	1	1	1	1	1	1	1	1	1	1	1	NA	NA
1429	OG0001409	1	1	1	1	1	1	1	1	1	1	1	1	1	1	1	1	1	COG0679	Poorly Characterized
1430	OG0001410	1	1	1	1	1	1	1	1	1	1	1	1	1	1	1	1	1	NA	NA
1431	OG0001411	1	1	1	1	1	1	1	1	1	1	1	1	1	1	1	1	1	COG0777	Metabolism
1432	OG0001412	1	1	1	1	1	1	1	1	1	1	1	1	1	1	1	1	1	COG3052	Metabolism
1433	OG0001413	1	1	1	1	1	1	1	1	1	1	1	1	1	1	1	1	1	COG1767	Metabolism
1434	OG0001414	1	1	1	1	1	1	1	1	1	1	1	1	1	1	1	1	1	COG4670	Metabolism
1435	OG0001415	1	1	1	1	1	1	1	1	1	1	1	1	1	1	1	1	1	COG0628	Poorly Characterized
1436	OG0001416	1	1	1	1	1	1	1	1	1	1	1	1	1	1	1	1	1	COG2076	Cellular Processes And Signaling
1437	OG0001417	1	1	1	1	1	1	1	1	1	1	1	1	1	1	1	1	1	COG2076	Cellular Processes And Signaling
1438	OG0001418	1	1	1	1	1	1	1	1	1	1	1	1	1	1	1	1	1	COG3591	Cellular Processes And Signaling
1439	OG0001419	1	1	1	1	1	1	1	1	1	1	1	1	1	1	1	1	1	COG2317	Cellular Processes And Signaling
1440	OG0001420	1	1	1	1	1	1	1	1	1	1	1	1	1	1	1	1	1	COG2814	Metabolism
1441	OG0001421	1	1	1	1	1	1	1	1	1	1	1	1	1	1	1	1	1	COG0583	Information Storage And Processing
1442	OG0001422	1	1	1	1	1	1	1	1	1	1	1	1	1	1	1	1	1	COG1940	Information Storage And Processing;Metabolism
1443	OG0001423	1	1	1	1	1	1	1	1	1	1	1	1	1	1	1	1	1	COG0132	Metabolism
1444	OG0001424	1	1	1	1	1	1	1	1	1	1	1	1	1	1	1	1	1	COG0038	Metabolism
1445	OG0001425	1	1	1	1	1	1	1	1	1	1	1	1	1	1	1	1	1	COG3381	Cellular Processes And Signaling
1446	OG0001426	1	1	1	1	1	1	1	1	1	1	1	1	1	1	1	1	1	COG3302	Metabolism
1447	OG0001427	1	1	1	1	1	1	1	1	1	1	1	1	1	1	1	1	1	NA	NA
1448	OG0001428	1	1	1	1	1	1	1	1	1	1	1	1	1	1	1	1	1	COG1670	Information Storage And Processing;Cellular Processes And Signaling
1449	OG0001429	1	1	1	1	1	1	1	1	1	1	1	1	1	1	1	1	1	NA	NA
1450	OG0001430	1	1	1	1	1	1	1	1	1	1	1	1	1	1	1	1	1	COG1742	Poorly Characterized
1451	OG0001431	1	1	1	1	1	1	1	1	1	1	1	1	1	1	1	1	1	COG0246	Metabolism
1452	OG0001432	1	1	1	1	1	1	1	1	1	1	1	1	1	1	1	1	1	COG0589	Cellular Processes And Signaling
1453	OG0001433	1	1	1	1	1	1	1	1	1	1	1	1	1	1	1	1	1	COG1802	Information Storage And Processing
1454	OG0001434	1	1	1	1	1	1	1	1	1	1	1	1	1	1	1	1	1	COG4221	Metabolism
1455	OG0001435	1	1	1	1	1	1	1	1	1	1	1	1	1	1	1	1	1	COG0339	Cellular Processes And Signaling
1456	OG0001436	1	1	1	1	1	1	1	1	1	1	1	1	1	1	1	1	1	COG3122	Poorly Characterized
1457	OG0001437	1	1	1	1	1	1	1	1	1	1	1	1	1	1	1	1	1	NA	NA
1458	OG0001438	1	1	1	1	1	1	1	1	1	1	1	1	1	1	1	1	1	COG1609	Information Storage And Processing
1459	OG0001439	1	1	1	1	1	1	1	1	1	1	1	1	1	1	1	1	1	COG4977	Information Storage And Processing
1460	OG0001440	1	1	1	1	1	1	1	1	1	1	1	1	1	1	1	1	1	COG0607	Metabolism
1461	OG0001441	1	1	1	1	1	1	1	1	1	1	1	1	1	1	1	1	1	COG0620	Metabolism
1462	OG0001442	1	1	1	1	1	1	1	1	1	1	1	1	1	1	1	1	1	COG1476	Information Storage And Processing
1463	OG0001443	1	1	1	1	1	1	1	1	1	1	1	1	1	1	1	1	1	COG2814	Metabolism
1464	OG0001444	1	1	1	1	1	1	1	1	1	1	1	1	1	1	1	1	1	COG0697	Poorly Characterized;Metabolism
1465	OG0001445	1	1	1	1	1	1	1	1	1	1	1	1	1	1	1	1	1	NA	NA
1466	OG0001446	1	1	1	1	1	1	1	1	1	1	1	1	1	1	1	1	1	COG2207	Information Storage And Processing
1467	OG0001447	1	1	1	1	1	1	1	1	1	1	1	1	1	1	1	1	1	COG1846	Information Storage And Processing
1468	OG0001448	1	1	1	1	1	1	1	1	1	1	1	1	1	1	1	1	1	COG2095	Metabolism
1469	OG0001449	1	1	1	1	1	1	1	1	1	1	1	1	1	1	1	1	1	COG2814	Metabolism
1470	OG0001450	1	1	1	1	1	1	1	1	1	1	1	1	1	1	1	1	1	COG0384	Poorly Characterized
1471	OG0001453	1	1	1	1	1	1	1	1	1	1	1	1	1	1	1	1	1	COG0583	Information Storage And Processing
1472	OG0001454	1	1	1	1	1	1	1	1	1	1	1	1	1	1	1	1	1	COG1012	Metabolism
1473	OG0001455	1	1	1	1	1	1	1	1	1	1	1	1	1	1	1	1	1	COG0697	Poorly Characterized;Metabolism
1474	OG0001456	1	1	1	1	1	1	1	1	1	1	1	1	1	1	1	1	1	COG0437	Metabolism
1475	OG0001457	1	1	1	1	1	1	1	1	1	1	1	1	1	1	1	1	1	COG2864	Metabolism
1476	OG0001458	1	1	1	1	1	1	1	1	1	1	1	1	1	1	1	1	1	COG0488	Poorly Characterized
1477	OG0001459	1	1	1	1	1	1	1	1	1	1	1	1	1	1	1	1	1	COG0281	Metabolism
1478	OG0001460	1	1	1	1	1	1	1	1	1	1	1	1	1	1	1	1	1	NA	NA
1479	OG0001461	1	1	1	1	1	1	1	1	1	1	1	1	1	1	1	1	1	COG0491	Poorly Characterized
1480	OG0001462	1	1	1	1	1	1	1	1	1	1	1	1	1	1	1	1	1	COG0583	Information Storage And Processing
1481	OG0001463	1	1	1	1	1	1	1	1	1	1	1	1	1	1	1	1	1	COG1764	Cellular Processes And Signaling
1482	OG0001464	1	1	1	1	1	1	1	1	1	1	1	1	1	1	1	1	1	COG3662	Poorly Characterized
1483	OG0001465	1	1	1	1	1	1	1	1	1	1	1	1	1	1	1	1	1	COG0243	Metabolism
1484	OG0001466	1	1	1	1	1	1	1	1	1	1	1	1	1	1	1	1	1	COG0583	Information Storage And Processing
1485	OG0001467	1	1	1	1	1	1	1	1	1	1	1	1	1	1	1	1	1	COG2814	Metabolism
1486	OG0001468	1	1	1	1	1	1	1	1	1	1	1	1	1	1	1	1	1	COG0376	Metabolism
1487	OG0001469	1	1	1	1	1	1	1	1	1	1	1	1	1	1	1	1	1	COG0768	Cellular Processes And Signaling
1488	OG0001470	1	1	1	1	1	1	1	1	1	1	1	1	1	1	1	1	1	COG0076	Metabolism
1489	OG0001471	1	1	1	1	1	1	1	1	1	1	1	1	1	1	1	1	1	COG0160	Metabolism
1490	OG0001472	1	1	1	1	1	1	1	1	1	1	1	1	1	1	1	1	1	COG0715	Metabolism
1491	OG0001473	1	1	1	1	1	1	1	1	1	1	1	1	1	1	1	1	1	COG0600	Metabolism
1492	OG0001474	1	1	1	1	1	1	1	1	1	1	1	1	1	1	1	1	1	COG1116	Metabolism
1493	OG0001475	1	1	1	1	1	1	1	1	1	1	1	1	1	1	1	1	1	COG0819	Metabolism
1494	OG0001476	1	1	1	1	1	1	1	1	1	1	1	1	1	1	1	1	1	COG1649	Poorly Characterized
1495	OG0001477	1	1	1	1	1	1	1	1	1	1	1	1	1	1	1	1	1	NA	NA
1496	OG0001478	1	1	1	1	1	1	1	1	1	1	1	1	1	1	1	1	1	COG4106	Metabolism
1497	OG0001479	1	1	1	1	1	1	1	1	1	1	1	1	1	1	1	1	1	COG0456	Information Storage And Processing
1498	OG0001480	1	1	1	1	1	1	1	1	1	1	1	1	1	1	1	1	1	COG0246	Metabolism
1499	OG0001481	1	1	1	1	1	1	1	1	1	1	1	1	1	1	1	1	1	COG0456	Information Storage And Processing
1500	OG0001482	1	1	1	1	1	1	1	1	1	1	1	1	1	1	1	1	1	COG2199	Cellular Processes And Signaling
1501	OG0001483	1	1	1	1	1	1	1	1	1	1	1	1	1	1	1	1	1	NA	NA
1502	OG0001484	1	1	1	1	1	1	1	1	1	1	1	1	1	1	1	1	1	COG2066	Metabolism
1503	OG0001485	1	1	1	1	1	1	1	1	1	1	1	1	1	1	1	1	1	COG4772	Metabolism
1504	OG0001486	1	1	1	1	1	1	1	1	1	1	1	1	1	1	1	1	1	COG2130	Metabolism;Poorly Characterized
1505	OG0001487	1	1	1	1	1	1	1	1	1	1	1	1	1	1	1	1	1	COG1396	Information Storage And Processing
1506	OG0001488	1	1	1	1	1	1	1	1	1	1	1	1	1	1	1	1	1	COG1247	Metabolism
1507	OG0001489	1	1	1	1	1	1	1	1	1	1	1	1	1	1	1	1	1	COG3238	Poorly Characterized
1508	OG0001490	1	1	1	1	1	1	1	1	1	1	1	1	1	1	1	1	1	NA	NA
1509	OG0001491	1	1	1	1	1	1	1	1	1	1	1	1	1	1	1	1	1	COG0747	Metabolism
1510	OG0001492	1	1	1	1	1	1	1	1	1	1	1	1	1	1	1	1	1	COG1012	Metabolism
1511	OG0001493	1	1	1	1	1	1	1	1	1	1	1	1	1	1	1	1	1	NA	NA
1512	OG0001494	1	1	1	1	1	1	1	1	1	1	1	1	1	1	1	1	1	COG1012	Metabolism
1513	OG0001495	1	1	1	1	1	1	1	1	1	1	1	1	1	1	1	1	1	COG1177	Metabolism
1514	OG0001496	1	1	1	1	1	1	1	1	1	1	1	1	1	1	1	1	1	COG1176	Metabolism
1515	OG0001497	1	1	1	1	1	1	1	1	1	1	1	1	1	1	1	1	1	COG3842	Metabolism
1516	OG0001498	1	1	1	1	1	1	1	1	1	1	1	1	1	1	1	1	1	COG0687	Metabolism
1517	OG0001499	1	1	1	1	1	1	1	1	1	1	1	1	1	1	1	1	1	COG1167	Metabolism;Information Storage And Processing
1518	OG0001500	1	1	1	1	1	1	1	1	1	1	1	1	1	1	1	1	1	COG1271	Metabolism
1519	OG0001501	1	1	1	1	1	1	1	1	1	1	1	1	1	1	1	1	1	COG1294	Metabolism
1520	OG0001502	1	1	1	1	1	1	1	1	1	1	1	1	1	1	1	1	1	COG0826	Information Storage And Processing
1521	OG0001503	1	1	1	1	1	1	1	1	1	1	1	1	1	1	1	1	1	COG1396	Information Storage And Processing
1522	OG0001504	1	1	1	1	1	1	1	1	1	1	1	1	1	1	1	1	1	COG3135	Metabolism
1523	OG0001505	1	1	1	1	1	1	1	1	1	1	1	1	1	1	1	1	1	COG2207	Information Storage And Processing
1524	OG0001506	1	1	1	1	1	1	1	1	1	1	1	1	1	1	1	1	1	COG0697	Metabolism;Poorly Characterized
1525	OG0001507	1	1	1	1	1	1	1	1	1	1	1	1	1	1	1	1	1	COG2227	Metabolism
1526	OG0001508	1	1	1	1	1	1	1	1	1	1	1	1	1	1	1	1	1	COG1044	Cellular Processes And Signaling
1527	OG0001509	1	1	1	1	1	1	1	1	1	1	1	1	1	1	1	1	1	COG1670	Information Storage And Processing;Cellular Processes And Signaling
1528	OG0001510	1	1	1	1	1	1	1	1	1	1	1	1	1	1	1	1	1	COG3131	Cellular Processes And Signaling
1529	OG0001511	1	1	1	1	1	1	1	1	1	1	1	1	1	1	1	1	1	COG2272	Metabolism
1530	OG0001512	1	1	1	1	1	1	1	1	1	1	1	1	1	1	1	1	1	COG5383	Poorly Characterized
1531	OG0001513	1	1	1	1	1	1	1	1	1	1	1	1	1	1	1	1	1	COG3485	Metabolism
1532	OG0001514	1	1	1	1	1	1	1	1	1	1	1	1	1	1	1	1	1	COG3485	Metabolism
1533	OG0001515	1	1	1	1	1	1	1	1	1	1	1	1	1	1	1	1	1	COG0583	Information Storage And Processing
1534	OG0001516	1	1	1	1	1	1	1	1	1	1	1	1	1	1	1	1	1	COG4993	Metabolism
1535	OG0001517	1	1	1	1	1	1	1	1	1	1	1	1	1	1	1	1	1	COG1062	Metabolism
1536	OG0001518	1	1	1	1	1	1	1	1	1	1	1	1	1	1	1	1	1	COG1937	Information Storage And Processing
1537	OG0001519	1	1	1	1	1	1	1	1	1	1	1	1	1	1	1	1	1	COG3038	Metabolism
1538	OG0001520	1	1	1	1	1	1	1	1	1	1	1	1	1	1	1	1	1	COG1278	Information Storage And Processing
1539	OG0001521	1	1	1	1	1	1	1	1	1	1	1	1	1	1	1	1	1	COG0620	Metabolism
1540	OG0001522	1	1	1	1	1	1	1	1	1	1	1	1	1	1	1	1	1	NA	NA
1541	OG0001523	1	1	1	1	1	1	1	1	1	1	1	1	1	1	1	1	1	COG0334	Metabolism
1542	OG0001524	1	1	1	1	1	1	1	1	1	1	1	1	1	1	1	1	1	COG1643	Information Storage And Processing
1543	OG0001525	1	1	1	1	1	1	1	1	1	1	1	1	1	1	1	1	1	COG1182	Metabolism
1544	OG0001528	1	1	1	1	1	1	1	1	1	1	1	1	1	1	1	1	1	COG3784	Poorly Characterized
1545	OG0001529	1	1	1	1	1	1	1	1	1	1	1	1	1	1	1	1	1	NA	NA
1546	OG0001530	1	1	1	1	1	1	1	1	1	1	1	1	1	1	1	1	1	NA	NA
1547	OG0001531	1	1	1	1	1	1	1	1	1	1	1	1	1	1	1	1	1	COG3203	Cellular Processes And Signaling
1548	OG0001532	1	1	1	1	1	1	1	1	1	1	1	1	1	1	1	1	1	NA	NA
1549	OG0001533	1	1	1	1	1	1	1	1	1	1	1	1	1	1	1	1	1	COG0037	Information Storage And Processing
1550	OG0001534	1	1	1	1	1	1	1	1	1	1	1	1	1	1	1	1	1	COG0513	Information Storage And Processing
1551	OG0001535	1	1	1	1	1	1	1	1	1	1	1	1	1	1	1	1	1	COG0598	Metabolism
1552	OG0001536	1	1	1	1	1	1	1	1	1	1	1	1	1	1	1	1	1	COG4166	Metabolism
1553	OG0001537	1	1	1	1	1	1	1	1	1	1	1	1	1	1	1	1	1	COG2866	Cellular Processes And Signaling
1554	OG0001538	1	1	1	1	1	1	1	1	1	1	1	1	1	1	1	1	1	COG4948	Poorly Characterized;Cellular Processes And Signaling
1555	OG0001539	1	1	1	1	1	1	1	1	1	1	1	1	1	1	1	1	1	COG2077	Cellular Processes And Signaling
1556	OG0001540	1	1	1	1	1	1	1	1	1	1	1	1	1	1	1	1	1	COG3180	Poorly Characterized
1557	OG0001541	1	1	1	1	1	1	1	1	1	1	1	1	1	1	1	1	1	COG3283	Metabolism;Information Storage And Processing
1558	OG0001542	1	1	1	1	1	1	1	1	1	1	1	1	1	1	1	1	1	COG3768	Poorly Characterized
1559	OG0001543	1	1	1	1	1	1	1	1	1	1	1	1	1	1	1	1	1	COG3106	Cellular Processes And Signaling
1560	OG0001544	1	1	1	1	1	1	1	1	1	1	1	1	1	1	1	1	1	NA	NA
1561	OG0001545	1	1	1	1	1	1	1	1	1	1	1	1	1	1	1	1	1	COG1983	Information Storage And Processing;Cellular Processes And Signaling
1562	OG0001546	1	1	1	1	1	1	1	1	1	1	1	1	1	1	1	1	1	NA	NA
1563	OG0001547	1	1	1	1	1	1	1	1	1	1	1	1	1	1	1	1	1	COG1842	Cellular Processes And Signaling;Information Storage And Processing
1564	OG0001548	1	1	1	1	1	1	1	1	1	1	1	1	1	1	1	1	1	COG1221	Information Storage And Processing;Cellular Processes And Signaling
1565	OG0001549	1	1	1	1	1	1	1	1	1	1	1	1	1	1	1	1	1	COG0747	Metabolism
1566	OG0001550	1	1	1	1	1	1	1	1	1	1	1	1	1	1	1	1	1	COG4168	Cellular Processes And Signaling
1567	OG0001551	1	1	1	1	1	1	1	1	1	1	1	1	1	1	1	1	1	COG4171	Cellular Processes And Signaling
1568	OG0001552	1	1	1	1	1	1	1	1	1	1	1	1	1	1	1	1	1	COG4170	Cellular Processes And Signaling
1569	OG0001553	1	1	1	1	1	1	1	1	1	1	1	1	1	1	1	1	1	COG4167	Cellular Processes And Signaling
1570	OG0001554	1	1	1	1	1	1	1	1	1	1	1	1	1	1	1	1	1	COG0623	Metabolism
1571	OG0001555	1	1	1	1	1	1	1	1	1	1	1	1	1	1	1	1	1	COG4950	Poorly Characterized
1572	OG0001556	1	1	1	1	1	1	1	1	1	1	1	1	1	1	1	1	1	COG4776	Information Storage And Processing
1573	OG0001557	1	1	1	1	1	1	1	1	1	1	1	1	1	1	1	1	1	NA	NA
1574	OG0001558	1	1	1	1	1	1	1	1	1	1	1	1	1	1	1	1	1	COG1349	Metabolism;Information Storage And Processing
1575	OG0001559	1	1	1	1	1	1	1	1	1	1	1	1	1	1	1	1	1	NA	NA
1576	OG0001560	1	1	1	1	1	1	1	1	1	1	1	1	1	1	1	1	1	COG0023	Information Storage And Processing
1577	OG0001561	1	1	1	1	1	1	1	1	1	1	1	1	1	1	1	1	1	COG0284	Metabolism
1578	OG0001562	1	1	1	1	1	1	1	1	1	1	1	1	1	1	1	1	1	COG2956	Cellular Processes And Signaling
1579	OG0001563	1	1	1	1	1	1	1	1	1	1	1	1	1	1	1	1	1	COG3771	Poorly Characterized
1580	OG0001564	1	1	1	1	1	1	1	1	1	1	1	1	1	1	1	1	1	COG0671	Metabolism
1581	OG0001565	1	1	1	1	1	1	1	1	1	1	1	1	1	1	1	1	1	COG0807	Metabolism
1582	OG0001566	1	1	1	1	1	1	1	1	1	1	1	1	1	1	1	1	1	COG1048	Metabolism
1583	OG0001567	1	1	1	1	1	1	1	1	1	1	1	1	1	1	1	1	1	COG0583	Information Storage And Processing
1584	OG0001568	1	1	1	1	1	1	1	1	1	1	1	1	1	1	1	1	1	COG0551	Information Storage And Processing
1585	OG0001569	1	1	1	1	1	1	1	1	1	1	1	1	1	1	1	1	1	COG0616	Cellular Processes And Signaling
1586	OG0001570	1	1	1	1	1	1	1	1	1	1	1	1	1	1	1	1	1	COG1028	Metabolism
1587	OG0001571	1	1	1	1	1	1	1	1	1	1	1	1	1	1	1	1	1	COG2109	Metabolism
1588	OG0001572	1	1	1	1	1	1	1	1	1	1	1	1	1	1	1	1	1	COG1187	Information Storage And Processing
1589	OG0001573	1	1	1	1	1	1	1	1	1	1	1	1	1	1	1	1	1	COG0009	Information Storage And Processing
1590	OG0001574	1	1	1	1	1	1	1	1	1	1	1	1	1	1	1	1	1	COG0613	Metabolism
1591	OG0001575	1	1	1	1	1	1	1	1	1	1	1	1	1	1	1	1	1	COG0147	Metabolism
1592	OG0001576	1	1	1	1	1	1	1	1	1	1	1	1	1	1	1	1	1	COG0547	Metabolism
1593	OG0001577	1	1	1	1	1	1	1	1	1	1	1	1	1	1	1	1	1	COG0135	Metabolism
1594	OG0001578	1	1	1	1	1	1	1	1	1	1	1	1	1	1	1	1	1	COG0159	Metabolism
1595	OG0001579	1	1	1	1	1	1	1	1	1	1	1	1	1	1	1	1	1	COG3047	Cellular Processes And Signaling
1596	OG0001580	1	1	1	1	1	1	1	1	1	1	1	1	1	1	1	1	1	NA	NA
1597	OG0001581	1	1	1	1	1	1	1	1	1	1	1	1	1	1	1	1	1	COG2917	Cellular Processes And Signaling
1598	OG0001582	1	1	1	1	1	1	1	1	1	1	1	1	1	1	1	1	1	COG1607	Metabolism
1599	OG0001583	1	1	1	1	1	1	1	1	1	1	1	1	1	1	1	1	1	NA	NA
1600	OG0001584	1	1	1	1	1	1	1	1	1	1	1	1	1	1	1	1	1	COG0637	Metabolism
1601	OG0001585	1	1	1	1	1	1	1	1	1	1	1	1	1	1	1	1	1	COG1988	Poorly Characterized
1602	OG0001586	1	1	1	1	1	1	1	1	1	1	1	1	1	1	1	1	1	COG1823	Metabolism
1603	OG0001587	1	1	1	1	1	1	1	1	1	1	1	1	1	1	1	1	1	COG3394	Metabolism
1604	OG0001588	1	1	1	1	1	1	1	1	1	1	1	1	1	1	1	1	1	COG1486	Metabolism
1605	OG0001589	1	1	1	1	1	1	1	1	1	1	1	1	1	1	1	1	1	COG2207	Information Storage And Processing
1606	OG0001590	1	1	1	1	1	1	1	1	1	1	1	1	1	1	1	1	1	COG1447	Metabolism
1607	OG0001591	1	1	1	1	1	1	1	1	1	1	1	1	1	1	1	1	1	COG1455	Metabolism
1608	OG0001592	1	1	1	1	1	1	1	1	1	1	1	1	1	1	1	1	1	COG2913	Cellular Processes And Signaling
1609	OG0001593	1	1	1	1	1	1	1	1	1	1	1	1	1	1	1	1	1	COG0171	Metabolism
1610	OG0001594	1	1	1	1	1	1	1	1	1	1	1	1	1	1	1	1	1	COG3678	Cellular Processes And Signaling
1611	OG0001595	1	1	1	1	1	1	1	1	1	1	1	1	1	1	1	1	1	COG2988	Metabolism
1612	OG0001596	1	1	1	1	1	1	1	1	1	1	1	1	1	1	1	1	1	COG1012	Metabolism
1613	OG0001597	1	1	1	1	1	1	1	1	1	1	1	1	1	1	1	1	1	COG3138	Metabolism
1614	OG0001598	1	1	1	1	1	1	1	1	1	1	1	1	1	1	1	1	1	COG4992	Metabolism
1615	OG0001599	1	1	1	1	1	1	1	1	1	1	1	1	1	1	1	1	1	COG0708	Information Storage And Processing
1616	OG0001600	1	1	1	1	1	1	1	1	1	1	1	1	1	1	1	1	1	COG1051	Metabolism
1617	OG0001601	1	1	1	1	1	1	1	1	1	1	1	1	1	1	1	1	1	COG0334	Metabolism
1618	OG0001602	1	1	1	1	1	1	1	1	1	1	1	1	1	1	1	1	1	COG0550	Information Storage And Processing
1619	OG0001603	1	1	1	1	1	1	1	1	1	1	1	1	1	1	1	1	1	COG0709	Metabolism
1620	OG0001604	1	1	1	1	1	1	1	1	1	1	1	1	1	1	1	1	1	COG0778	Metabolism
1621	OG0001605	1	1	1	1	1	1	1	1	1	1	1	1	1	1	1	1	1	COG0616	Cellular Processes And Signaling
1622	OG0001606	1	1	1	1	1	1	1	1	1	1	1	1	1	1	1	1	1	COG0252	Information Storage And Processing;Metabolism
1623	OG0001607	1	1	1	1	1	1	1	1	1	1	1	1	1	1	1	1	1	COG1335	Poorly Characterized;Metabolism
1624	OG0001608	1	1	1	1	1	1	1	1	1	1	1	1	1	1	1	1	1	NA	NA
1625	OG0001609	1	1	1	1	1	1	1	1	1	1	1	1	1	1	1	1	1	COG3139	Poorly Characterized
1626	OG0001610	1	1	1	1	1	1	1	1	1	1	1	1	1	1	1	1	1	COG0229	Cellular Processes And Signaling
1627	OG0001611	1	1	1	1	1	1	1	1	1	1	1	1	1	1	1	1	1	COG0057	Metabolism
1628	OG0001612	1	1	1	1	1	1	1	1	1	1	1	1	1	1	1	1	1	COG0676	Metabolism
1629	OG0001613	1	1	1	1	1	1	1	1	1	1	1	1	1	1	1	1	1	COG3713	Cellular Processes And Signaling
1630	OG0001614	1	1	1	1	1	1	1	1	1	1	1	1	1	1	1	1	1	COG2766	Cellular Processes And Signaling
1631	OG0001615	1	1	1	1	1	1	1	1	1	1	1	1	1	1	1	1	1	COG2718	Poorly Characterized
1632	OG0001616	1	1	1	1	1	1	1	1	1	1	1	1	1	1	1	1	1	COG2606	Information Storage And Processing
1633	OG0001617	1	1	1	1	1	1	1	1	1	1	1	1	1	1	1	1	1	COG2707	Poorly Characterized
1634	OG0001618	1	1	1	1	1	1	1	1	1	1	1	1	1	1	1	1	1	COG2207	Information Storage And Processing
1635	OG0001619	1	1	1	1	1	1	1	1	1	1	1	1	1	1	1	1	1	COG2807	Metabolism
1636	OG0001620	1	1	1	1	1	1	1	1	1	1	1	1	1	1	1	1	1	COG0504	Metabolism
1637	OG0001621	1	1	1	1	1	1	1	1	1	1	1	1	1	1	1	1	1	NA	NA
1638	OG0001622	1	1	1	1	1	1	1	1	1	1	1	1	1	1	1	1	1	COG1280	Metabolism
1639	OG0001623	1	1	1	1	1	1	1	1	1	1	1	1	1	1	1	1	1	COG1560	Metabolism
1640	OG0001624	1	1	1	1	1	1	1	1	1	1	1	1	1	1	1	1	1	COG2206	Cellular Processes And Signaling
1641	OG0001625	1	1	1	1	1	1	1	1	1	1	1	1	1	1	1	1	1	COG5278	Cellular Processes And Signaling
1642	OG0001626	1	1	1	1	1	1	1	1	1	1	1	1	1	1	1	1	1	COG0538	Metabolism
1643	OG0001627	1	1	1	1	1	1	1	1	1	1	1	1	1	1	1	1	1	COG1187	Information Storage And Processing
1644	OG0001628	1	1	1	1	1	1	1	1	1	1	1	1	1	1	1	1	1	COG1051	Metabolism
1645	OG0001629	1	1	1	1	1	1	1	1	1	1	1	1	1	1	1	1	1	COG0482	Information Storage And Processing
1646	OG0001630	1	1	1	1	1	1	1	1	1	1	1	1	1	1	1	1	1	COG2915	Metabolism;Cellular Processes And Signaling
1647	OG0001631	1	1	1	1	1	1	1	1	1	1	1	1	1	1	1	1	1	COG0015	Metabolism
1648	OG0001632	1	1	1	1	1	1	1	1	1	1	1	1	1	1	1	1	1	COG0745	Information Storage And Processing;Cellular Processes And Signaling
1649	OG0001633	1	1	1	1	1	1	1	1	1	1	1	1	1	1	1	1	1	COG0642	Cellular Processes And Signaling
1650	OG0001634	1	1	1	1	1	1	1	1	1	1	1	1	1	1	1	1	1	COG2850	Information Storage And Processing
1651	OG0001635	1	1	1	1	1	1	1	1	1	1	1	1	1	1	1	1	1	COG2195	Metabolism
1652	OG0001636	1	1	1	1	1	1	1	1	1	1	1	1	1	1	1	1	1	COG3842	Metabolism
1653	OG0001637	1	1	1	1	1	1	1	1	1	1	1	1	1	1	1	1	1	COG1176	Metabolism
1654	OG0001638	1	1	1	1	1	1	1	1	1	1	1	1	1	1	1	1	1	COG1177	Metabolism
1655	OG0001639	1	1	1	1	1	1	1	1	1	1	1	1	1	1	1	1	1	COG0687	Metabolism
1656	OG0001640	1	1	1	1	1	1	1	1	1	1	1	1	1	1	1	1	1	COG0846	Cellular Processes And Signaling
1657	OG0001641	1	1	1	1	1	1	1	1	1	1	1	1	1	1	1	1	1	COG1940	Metabolism;Information Storage And Processing
1658	OG0001642	1	1	1	1	1	1	1	1	1	1	1	1	1	1	1	1	1	COG4591	Cellular Processes And Signaling
1659	OG0001643	1	1	1	1	1	1	1	1	1	1	1	1	1	1	1	1	1	COG1136	Cellular Processes And Signaling
1660	OG0001644	1	1	1	1	1	1	1	1	1	1	1	1	1	1	1	1	1	COG4591	Cellular Processes And Signaling
1661	OG0001645	1	1	1	1	1	1	1	1	1	1	1	1	1	1	1	1	1	COG1197	Information Storage And Processing
1662	OG0001646	1	1	1	1	1	1	1	1	1	1	1	1	1	1	1	1	1	COG1376	Cellular Processes And Signaling
1663	OG0001647	1	1	1	1	1	1	1	1	1	1	1	1	1	1	1	1	1	NA	NA
1664	OG0001648	1	1	1	1	1	1	1	1	1	1	1	1	1	1	1	1	1	COG1309	Information Storage And Processing
1665	OG0001649	1	1	1	1	1	1	1	1	1	1	1	1	1	1	1	1	1	COG1629	Metabolism
1666	OG0001650	1	1	1	1	1	1	1	1	1	1	1	1	1	1	1	1	1	COG3134	Poorly Characterized
1667	OG0001651	1	1	1	1	1	1	1	1	1	1	1	1	1	1	1	1	1	COG3150	Poorly Characterized
1668	OG0001652	1	1	1	1	1	1	1	1	1	1	1	1	1	1	1	1	1	COG1472	Metabolism
1669	OG0001653	1	1	1	1	1	1	1	1	1	1	1	1	1	1	1	1	1	COG0510	Metabolism
1670	OG0001654	1	1	1	1	1	1	1	1	1	1	1	1	1	1	1	1	1	COG3417	Cellular Processes And Signaling
1671	OG0001655	1	1	1	1	1	1	1	1	1	1	1	1	1	1	1	1	1	COG5633	Poorly Characterized
1672	OG0001656	1	1	1	1	1	1	1	1	1	1	1	1	1	1	1	1	1	COG0537	Metabolism;Poorly Characterized
1673	OG0001657	1	1	1	1	1	1	1	1	1	1	1	1	1	1	1	1	1	COG1264	Metabolism
1674	OG0001658	1	1	1	1	1	1	1	1	1	1	1	1	1	1	1	1	1	COG0084	Cellular Processes And Signaling
1675	OG0001659	1	1	1	1	1	1	1	1	1	1	1	1	1	1	1	1	1	COG0470	Information Storage And Processing
1676	OG0001660	1	1	1	1	1	1	1	1	1	1	1	1	1	1	1	1	1	COG0125	Metabolism
1677	OG0001661	1	1	1	1	1	1	1	1	1	1	1	1	1	1	1	1	1	COG1559	Cellular Processes And Signaling
1678	OG0001662	1	1	1	1	1	1	1	1	1	1	1	1	1	1	1	1	1	COG0115	Metabolism
1679	OG0001663	1	1	1	1	1	1	1	1	1	1	1	1	1	1	1	1	1	COG0304	Metabolism
1680	OG0001664	1	1	1	1	1	1	1	1	1	1	1	1	1	1	1	1	1	COG0236	Metabolism
1681	OG0001665	1	1	1	1	1	1	1	1	1	1	1	1	1	1	1	1	1	COG1028	Metabolism
1682	OG0001666	1	1	1	1	1	1	1	1	1	1	1	1	1	1	1	1	1	COG0331	Metabolism
1683	OG0001667	1	1	1	1	1	1	1	1	1	1	1	1	1	1	1	1	1	COG0332	Metabolism
1684	OG0001668	1	1	1	1	1	1	1	1	1	1	1	1	1	1	1	1	1	COG0416	Metabolism
1685	OG0001669	1	1	1	1	1	1	1	1	1	1	1	1	1	1	1	1	1	COG0333	Information Storage And Processing
1686	OG0001670	1	1	1	1	1	1	1	1	1	1	1	1	1	1	1	1	1	COG1399	Information Storage And Processing
1687	OG0001671	1	1	1	1	1	1	1	1	1	1	1	1	1	1	1	1	1	COG0424	Metabolism
1688	OG0001672	1	1	1	1	1	1	1	1	1	1	1	1	1	1	1	1	1	COG0564	Information Storage And Processing
1689	OG0001673	1	1	1	1	1	1	1	1	1	1	1	1	1	1	1	1	1	COG1530	Information Storage And Processing
1690	OG0001674	1	1	1	1	1	1	1	1	1	1	1	1	1	1	1	1	1	COG0583	Information Storage And Processing
1691	OG0001675	1	1	1	1	1	1	1	1	1	1	1	1	1	1	1	1	1	COG2814	Metabolism
1692	OG0001676	1	1	1	1	1	1	1	1	1	1	1	1	1	1	1	1	1	COG0728	Cellular Processes And Signaling
1693	OG0001677	1	1	1	1	1	1	1	1	1	1	1	1	1	1	1	1	1	COG0673	Poorly Characterized
1694	OG0001678	1	1	1	1	1	1	1	1	1	1	1	1	1	1	1	1	1	COG3132	Poorly Characterized
1695	OG0001679	1	1	1	1	1	1	1	1	1	1	1	1	1	1	1	1	1	COG1670	Information Storage And Processing;Cellular Processes And Signaling
1696	OG0001680	1	1	1	1	1	1	1	1	1	1	1	1	1	1	1	1	1	COG2814	Metabolism
1697	OG0001681	1	1	1	1	1	1	1	1	1	1	1	1	1	1	1	1	1	NA	NA
1698	OG0001682	1	1	1	1	1	1	1	1	1	1	1	1	1	1	1	1	1	COG0418	Metabolism
1699	OG0001683	1	1	1	1	1	1	1	1	1	1	1	1	1	1	1	1	1	NA	NA
1700	OG0001684	1	1	1	1	1	1	1	1	1	1	1	1	1	1	1	1	1	NA	NA
1701	OG0001685	1	1	1	1	1	1	1	1	1	1	1	1	1	1	1	1	1	COG0665	Metabolism
1702	OG0001686	1	1	1	1	1	1	1	1	1	1	1	1	1	1	1	1	1	NA	NA
1703	OG0001687	1	1	1	1	1	1	1	1	1	1	1	1	1	1	1	1	1	COG1054	Information Storage And Processing
1704	OG0001688	1	1	1	1	1	1	1	1	1	1	1	1	1	1	1	1	1	COG1560	Metabolism
1705	OG0001689	1	1	1	1	1	1	1	1	1	1	1	1	1	1	1	1	1	COG2814	Metabolism
1706	OG0001690	1	1	1	1	1	1	1	1	1	1	1	1	1	1	1	1	1	NA	NA
1707	OG0001691	1	1	1	1	1	1	1	1	1	1	1	1	1	1	1	1	1	COG5645	Poorly Characterized
1708	OG0001692	1	1	1	1	1	1	1	1	1	1	1	1	1	1	1	1	1	COG2943	Metabolism;Cellular Processes And Signaling
1709	OG0001693	1	1	1	1	1	1	1	1	1	1	1	1	1	1	1	1	1	COG3131	Cellular Processes And Signaling
1710	OG0001694	1	1	1	1	1	1	1	1	1	1	1	1	1	1	1	1	1	NA	NA
1711	OG0001695	1	1	1	1	1	1	1	1	1	1	1	1	1	1	1	1	1	COG2110	Information Storage And Processing
1712	OG0001696	1	1	1	1	1	1	1	1	1	1	1	1	1	1	1	1	1	NA	NA
1713	OG0001697	1	1	1	1	1	1	1	1	1	1	1	1	1	1	1	1	1	COG3381	Cellular Processes And Signaling
1714	OG0001698	1	1	1	1	1	1	1	1	1	1	1	1	1	1	1	1	1	COG1387	Poorly Characterized;Metabolism
1715	OG0001699	1	1	1	1	1	1	1	1	1	1	1	1	1	1	1	1	1	COG0111	Metabolism
1716	OG0001700	1	1	1	1	1	1	1	1	1	1	1	1	1	1	1	1	1	COG1702	Cellular Processes And Signaling
1717	OG0001701	1	1	1	1	1	1	1	1	1	1	1	1	1	1	1	1	1	COG2837	Metabolism
1718	OG0001702	1	1	1	1	1	1	1	1	1	1	1	1	1	1	1	1	1	COG2822	Metabolism
1719	OG0001703	1	1	1	1	1	1	1	1	1	1	1	1	1	1	1	1	1	COG0672	Metabolism
1720	OG0001704	1	1	1	1	1	1	1	1	1	1	1	1	1	1	1	1	1	COG1972	Metabolism
1721	OG0001705	1	1	1	1	1	1	1	1	1	1	1	1	1	1	1	1	1	NA	NA
1722	OG0001706	1	1	1	1	1	1	1	1	1	1	1	1	1	1	1	1	1	COG0591	Metabolism
1723	OG0001707	1	1	1	1	1	1	1	1	1	1	1	1	1	1	1	1	1	COG4230	Metabolism
1724	OG0001708	1	1	1	1	1	1	1	1	1	1	1	1	1	1	1	1	1	COG1309	Information Storage And Processing
1725	OG0001709	1	1	1	1	1	1	1	1	1	1	1	1	1	1	1	1	1	COG2141	Metabolism;Poorly Characterized
1726	OG0001710	1	1	1	1	1	1	1	1	1	1	1	1	1	1	1	1	1	COG1335	Metabolism;Poorly Characterized
1727	OG0001711	1	1	1	1	1	1	1	1	1	1	1	1	1	1	1	1	1	COG0251	Cellular Processes And Signaling
1728	OG0001712	1	1	1	1	1	1	1	1	1	1	1	1	1	1	1	1	1	COG0596	Metabolism;Poorly Characterized
1729	OG0001713	1	1	1	1	1	1	1	1	1	1	1	1	1	1	1	1	1	COG0778	Metabolism
1730	OG0001714	1	1	1	1	1	1	1	1	1	1	1	1	1	1	1	1	1	COG1853	Metabolism
1731	OG0001715	1	1	1	1	1	1	1	1	1	1	1	1	1	1	1	1	1	COG0655	Metabolism
1732	OG0001716	1	1	1	1	1	1	1	1	1	1	1	1	1	1	1	1	1	NA	NA
1733	OG0001717	1	1	1	1	1	1	1	1	1	1	1	1	1	1	1	1	1	NA	NA
1734	OG0001718	1	1	1	1	1	1	1	1	1	1	1	1	1	1	1	1	1	NA	NA
1735	OG0001719	1	1	1	1	1	1	1	1	1	1	1	1	1	1	1	1	1	COG0583	Information Storage And Processing
1736	OG0001720	1	1	1	1	1	1	1	1	1	1	1	1	1	1	1	1	1	COG0473	Metabolism
1737	OG0001721	1	1	1	1	1	1	1	1	1	1	1	1	1	1	1	1	1	COG0624	Metabolism
1738	OG0001722	1	1	1	1	1	1	1	1	1	1	1	1	1	1	1	1	1	COG0075	Metabolism
1739	OG0001723	1	1	1	1	1	1	1	1	1	1	1	1	1	1	1	1	1	COG1126	Metabolism
1740	OG0001724	1	1	1	1	1	1	1	1	1	1	1	1	1	1	1	1	1	COG0765	Metabolism
1741	OG0001725	1	1	1	1	1	1	1	1	1	1	1	1	1	1	1	1	1	COG0765	Metabolism
1742	OG0001726	1	1	1	1	1	1	1	1	1	1	1	1	1	1	1	1	1	COG0834	Metabolism;Cellular Processes And Signaling
1743	OG0001727	1	1	1	1	1	1	1	1	1	1	1	1	1	1	1	1	1	COG1737	Information Storage And Processing
1744	OG0001728	1	1	1	1	1	1	1	1	1	1	1	1	1	1	1	1	1	COG0405	Metabolism
1745	OG0001730	1	1	1	1	1	1	1	1	1	1	1	1	1	1	1	1	1	COG4638	Metabolism;Poorly Characterized
1746	OG0001731	1	1	1	1	1	1	1	1	1	1	1	1	1	1	1	1	1	COG4166	Metabolism
1747	OG0001732	1	1	1	1	1	1	1	1	1	1	1	1	1	1	1	1	1	COG0670	Metabolism
1748	OG0001733	1	1	1	1	1	1	1	1	1	1	1	1	1	1	1	1	1	COG2920	Information Storage And Processing
1749	OG0001734	1	1	1	1	1	1	1	1	1	1	1	1	1	1	1	1	1	COG1254	Metabolism
1750	OG0001735	1	1	1	1	1	1	1	1	1	1	1	1	1	1	1	1	1	COG1092	Information Storage And Processing
1751	OG0001736	1	1	1	1	1	1	1	1	1	1	1	1	1	1	1	1	1	COG3785	Cellular Processes And Signaling
1752	OG0001737	1	1	1	1	1	1	1	1	1	1	1	1	1	1	1	1	1	COG1832	Poorly Characterized
1753	OG0001738	1	1	1	1	1	1	1	1	1	1	1	1	1	1	1	1	1	COG1803	Metabolism
1754	OG0001739	1	1	1	1	1	1	1	1	1	1	1	1	1	1	1	1	1	COG0210	Information Storage And Processing
1755	OG0001740	1	1	1	1	1	1	1	1	1	1	1	1	1	1	1	1	1	COG3304	Poorly Characterized
1756	OG0001741	1	1	1	1	1	1	1	1	1	1	1	1	1	1	1	1	1	COG1289	Poorly Characterized
1757	OG0001742	1	1	1	1	1	1	1	1	1	1	1	1	1	1	1	1	1	COG5404	Cellular Processes And Signaling
1758	OG0001743	1	1	1	1	1	1	1	1	1	1	1	1	1	1	1	1	1	COG3637	Cellular Processes And Signaling
1759	OG0001744	1	1	1	1	1	1	1	1	1	1	1	1	1	1	1	1	1	COG3120	Information Storage And Processing
1760	OG0001745	1	1	1	1	1	1	1	1	1	1	1	1	1	1	1	1	1	COG1067	Cellular Processes And Signaling
1761	OG0001746	1	1	1	1	1	1	1	1	1	1	1	1	1	1	1	1	1	COG0764	Metabolism
1762	OG0001747	1	1	1	1	1	1	1	1	1	1	1	1	1	1	1	1	1	COG3009	Cellular Processes And Signaling
1763	OG0001748	1	1	1	1	1	1	1	1	1	1	1	1	1	1	1	1	1	COG3008	Cellular Processes And Signaling
1764	OG0001749	1	1	1	1	1	1	1	1	1	1	1	1	1	1	1	1	1	COG2995	Cellular Processes And Signaling
1765	OG0001750	1	1	1	1	1	1	1	1	1	1	1	1	1	1	1	1	1	COG0488	Poorly Characterized
1766	OG0001751	1	1	1	1	1	1	1	1	1	1	1	1	1	1	1	1	1	COG1092	Information Storage And Processing
1767	OG0001752	1	1	1	1	1	1	1	1	1	1	1	1	1	1	1	1	1	COG3217	Cellular Processes And Signaling;Metabolism
1768	OG0001753	1	1	1	1	1	1	1	1	1	1	1	1	1	1	1	1	1	NA	NA
1769	OG0001754	1	1	1	1	1	1	1	1	1	1	1	1	1	1	1	1	1	COG0167	Metabolism
1770	OG0001755	1	1	1	1	1	1	1	1	1	1	1	1	1	1	1	1	1	COG0600	Metabolism
1771	OG0001756	1	1	1	1	1	1	1	1	1	1	1	1	1	1	1	1	1	COG1116	Metabolism
1772	OG0001757	1	1	1	1	1	1	1	1	1	1	1	1	1	1	1	1	1	COG0308	Metabolism
1773	OG0001758	1	1	1	1	1	1	1	1	1	1	1	1	1	1	1	1	1	COG1488	Metabolism
1774	OG0001759	1	1	1	1	1	1	1	1	1	1	1	1	1	1	1	1	1	COG0017	Information Storage And Processing
1775	OG0001760	1	1	1	1	1	1	1	1	1	1	1	1	1	1	1	1	1	COG3203	Cellular Processes And Signaling
1776	OG0001761	1	1	1	1	1	1	1	1	1	1	1	1	1	1	1	1	1	COG1448	Metabolism
1777	OG0001762	1	1	1	1	1	1	1	1	1	1	1	1	1	1	1	1	1	COG0491	Poorly Characterized
1778	OG0001763	1	1	1	1	1	1	1	1	1	1	1	1	1	1	1	1	1	COG3108	Poorly Characterized
1779	OG0001764	1	1	1	1	1	1	1	1	1	1	1	1	1	1	1	1	1	COG2989	Cellular Processes And Signaling
1780	OG0001765	1	1	1	1	1	1	1	1	1	1	1	1	1	1	1	1	1	COG3096	Cellular Processes And Signaling
1781	OG0001766	1	1	1	1	1	1	1	1	1	1	1	1	1	1	1	1	1	COG3095	Cellular Processes And Signaling
1782	OG0001767	1	1	1	1	1	1	1	1	1	1	1	1	1	1	1	1	1	COG3006	Cellular Processes And Signaling
1783	OG0001768	1	1	1	1	1	1	1	1	1	1	1	1	1	1	1	1	1	COG2227	Metabolism
1784	OG0001769	1	1	1	1	1	1	1	1	1	1	1	1	1	1	1	1	1	COG1434	Cellular Processes And Signaling
1785	OG0001770	1	1	1	1	1	1	1	1	1	1	1	1	1	1	1	1	1	COG3001	Metabolism
1786	OG0001771	1	1	1	1	1	1	1	1	1	1	1	1	1	1	1	1	1	COG1212	Cellular Processes And Signaling
1787	OG0001772	1	1	1	1	1	1	1	1	1	1	1	1	1	1	1	1	1	COG2835	Information Storage And Processing
1788	OG0001773	1	1	1	1	1	1	1	1	1	1	1	1	1	1	1	1	1	COG3214	Information Storage And Processing
1789	OG0001774	1	1	1	1	1	1	1	1	1	1	1	1	1	1	1	1	1	COG1663	Cellular Processes And Signaling
1790	OG0001775	1	1	1	1	1	1	1	1	1	1	1	1	1	1	1	1	1	COG1132	Cellular Processes And Signaling
1791	OG0001776	1	1	1	1	1	1	1	1	1	1	1	1	1	1	1	1	1	COG0776	Information Storage And Processing
1792	OG0001777	1	1	1	1	1	1	1	1	1	1	1	1	1	1	1	1	1	COG0539	Information Storage And Processing
1793	OG0001778	1	1	1	1	1	1	1	1	1	1	1	1	1	1	1	1	1	COG0283	Metabolism
1794	OG0001779	1	1	1	1	1	1	1	1	1	1	1	1	1	1	1	1	1	COG0128	Metabolism
1795	OG0001780	1	1	1	1	1	1	1	1	1	1	1	1	1	1	1	1	1	COG1932	Metabolism
1796	OG0001781	1	1	1	1	1	1	1	1	1	1	1	1	1	1	1	1	1	COG1944	Information Storage And Processing
1797	OG0001782	1	1	1	1	1	1	1	1	1	1	1	1	1	1	1	1	1	COG2116	Metabolism
1798	OG0001783	1	1	1	1	1	1	1	1	1	1	1	1	1	1	1	1	1	COG1882	Metabolism
1799	OG0001784	1	1	1	1	1	1	1	1	1	1	1	1	1	1	1	1	1	COG1180	Cellular Processes And Signaling
1800	OG0001785	1	1	1	1	1	1	1	1	1	1	1	1	1	1	1	1	1	COG0738	Metabolism
1801	OG0001786	1	1	1	1	1	1	1	1	1	1	1	1	1	1	1	1	1	COG3302	Metabolism
1802	OG0001787	1	1	1	1	1	1	1	1	1	1	1	1	1	1	1	1	1	COG0243	Metabolism
1803	OG0001788	1	1	1	1	1	1	1	1	1	1	1	1	1	1	1	1	1	COG0172	Information Storage And Processing
1804	OG0001789	1	1	1	1	1	1	1	1	1	1	1	1	1	1	1	1	1	COG2256	Information Storage And Processing
1805	OG0001790	1	1	1	1	1	1	1	1	1	1	1	1	1	1	1	1	1	COG2834	Cellular Processes And Signaling
1806	OG0001791	1	1	1	1	1	1	1	1	1	1	1	1	1	1	1	1	1	COG3115	Cellular Processes And Signaling
1807	OG0001792	1	1	1	1	1	1	1	1	1	1	1	1	1	1	1	1	1	COG1522	Information Storage And Processing
1808	OG0001793	1	1	1	1	1	1	1	1	1	1	1	1	1	1	1	1	1	COG0492	Cellular Processes And Signaling
1809	OG0001794	1	1	1	1	1	1	1	1	1	1	1	1	1	1	1	1	1	COG4988	Metabolism;Cellular Processes And Signaling
1810	OG0001795	1	1	1	1	1	1	1	1	1	1	1	1	1	1	1	1	1	COG4987	Metabolism;Cellular Processes And Signaling
1811	OG0001796	1	1	1	1	1	1	1	1	1	1	1	1	1	1	1	1	1	COG2360	Cellular Processes And Signaling
1812	OG0001797	1	1	1	1	1	1	1	1	1	1	1	1	1	1	1	1	1	COG0361	Information Storage And Processing
1813	OG0001798	1	1	1	1	1	1	1	1	1	1	1	1	1	1	1	1	1	COG0542	Cellular Processes And Signaling
1814	OG0001799	1	1	1	1	1	1	1	1	1	1	1	1	1	1	1	1	1	COG2127	Cellular Processes And Signaling
1815	OG0001800	1	1	1	1	1	1	1	1	1	1	1	1	1	1	1	1	1	COG1278	Information Storage And Processing
1816	OG0001801	1	1	1	1	1	1	1	1	1	1	1	1	1	1	1	1	1	COG3593	Information Storage And Processing
1817	OG0001802	1	1	1	1	1	1	1	1	1	1	1	1	1	1	1	1	1	COG0580	Metabolism
1818	OG0001803	1	1	1	1	1	1	1	1	1	1	1	1	1	1	1	1	1	COG2431	Metabolism
1819	OG0001804	1	1	1	1	1	1	1	1	1	1	1	1	1	1	1	1	1	COG1151	Metabolism
1820	OG0001805	1	1	1	1	1	1	1	1	1	1	1	1	1	1	1	1	1	COG1018	Metabolism
1821	OG0001806	1	1	1	1	1	1	1	1	1	1	1	1	1	1	1	1	1	COG2259	Poorly Characterized
1822	OG0001807	1	1	1	1	1	1	1	1	1	1	1	1	1	1	1	1	1	COG0028	Metabolism
1823	OG0001808	1	1	1	1	1	1	1	1	1	1	1	1	1	1	1	1	1	COG2008	Metabolism
1824	OG0001809	1	1	1	1	1	1	1	1	1	1	1	1	1	1	1	1	1	COG0702	Poorly Characterized
1825	OG0001810	1	1	1	1	1	1	1	1	1	1	1	1	1	1	1	1	1	COG0451	Cellular Processes And Signaling
1826	OG0001811	1	1	1	1	1	1	1	1	1	1	1	1	1	1	1	1	1	COG3023	Cellular Processes And Signaling
1827	OG0001812	1	1	1	1	1	1	1	1	1	1	1	1	1	1	1	1	1	NA	NA
1828	OG0001813	1	1	1	1	1	1	1	1	1	1	1	1	1	1	1	1	1	COG4161	Metabolism
1829	OG0001814	1	1	1	1	1	1	1	1	1	1	1	1	1	1	1	1	1	COG0834	Cellular Processes And Signaling;Metabolism
1830	OG0001815	1	1	1	1	1	1	1	1	1	1	1	1	1	1	1	1	1	COG4215	Metabolism
1831	OG0001816	1	1	1	1	1	1	1	1	1	1	1	1	1	1	1	1	1	COG4160	Metabolism
1832	OG0001817	1	1	1	1	1	1	1	1	1	1	1	1	1	1	1	1	1	COG0834	Metabolism;Cellular Processes And Signaling
1833	OG0001818	1	1	1	1	1	1	1	1	1	1	1	1	1	1	1	1	1	COG2205	Cellular Processes And Signaling
1834	OG0001819	1	1	1	1	1	1	1	1	1	1	1	1	1	1	1	1	1	COG0745	Cellular Processes And Signaling;Information Storage And Processing
1835	OG0001820	1	1	1	1	1	1	1	1	1	1	1	1	1	1	1	1	1	COG2265	Information Storage And Processing
1836	OG0001821	1	1	1	1	1	1	1	1	1	1	1	1	1	1	1	1	1	NA	NA
1837	OG0001822	1	1	1	1	1	1	1	1	1	1	1	1	1	1	1	1	1	COG1177	Metabolism
1838	OG0001823	1	1	1	1	1	1	1	1	1	1	1	1	1	1	1	1	1	COG1176	Metabolism
1839	OG0001824	1	1	1	1	1	1	1	1	1	1	1	1	1	1	1	1	1	COG3842	Metabolism
1840	OG0001825	1	1	1	1	1	1	1	1	1	1	1	1	1	1	1	1	1	COG0687	Metabolism
1841	OG0001826	1	1	1	1	1	1	1	1	1	1	1	1	1	1	1	1	1	COG0189	Information Storage And Processing;Metabolism
1842	OG0001827	1	1	1	1	1	1	1	1	1	1	1	1	1	1	1	1	1	COG0778	Metabolism
1843	OG0001828	1	1	1	1	1	1	1	1	1	1	1	1	1	1	1	1	1	NA	NA
1844	OG0001829	1	1	1	1	1	1	1	1	1	1	1	1	1	1	1	1	1	COG0695	Cellular Processes And Signaling
1845	OG0001830	1	1	1	1	1	1	1	1	1	1	1	1	1	1	1	1	1	NA	NA
1846	OG0001831	1	1	1	1	1	1	1	1	1	1	1	1	1	1	1	1	1	COG2985	Poorly Characterized
1847	OG0001832	1	1	1	1	1	1	1	1	1	1	1	1	1	1	1	1	1	COG3226	Information Storage And Processing
1848	OG0001833	1	1	1	1	1	1	1	1	1	1	1	1	1	1	1	1	1	COG0738	Metabolism
1849	OG0001834	1	1	1	1	1	1	1	1	1	1	1	1	1	1	1	1	1	COG2814	Metabolism
1850	OG0001835	1	1	1	1	1	1	1	1	1	1	1	1	1	1	1	1	1	COG0671	Metabolism
1851	OG0001836	1	1	1	1	1	1	1	1	1	1	1	1	1	1	1	1	1	COG1349	Information Storage And Processing;Metabolism
1852	OG0001837	1	1	1	1	1	1	1	1	1	1	1	1	1	1	1	1	1	COG1686	Cellular Processes And Signaling
1853	OG0001838	1	1	1	1	1	1	1	1	1	1	1	1	1	1	1	1	1	COG2133	Metabolism
1854	OG0001839	1	1	1	1	1	1	1	1	1	1	1	1	1	1	1	1	1	NA	NA
1855	OG0001840	1	1	1	1	1	1	1	1	1	1	1	1	1	1	1	1	1	COG0621	Information Storage And Processing
1856	OG0001841	1	1	1	1	1	1	1	1	1	1	1	1	1	1	1	1	1	COG1173	Metabolism
1857	OG0001842	1	1	1	1	1	1	1	1	1	1	1	1	1	1	1	1	1	COG0747	Metabolism
1858	OG0001843	1	1	1	1	1	1	1	1	1	1	1	1	1	1	1	1	1	COG1123	Cellular Processes And Signaling
1859	OG0001844	1	1	1	1	1	1	1	1	1	1	1	1	1	1	1	1	1	COG1446	Metabolism
1860	OG0001845	1	1	1	1	1	1	1	1	1	1	1	1	1	1	1	1	1	COG0303	Metabolism
1861	OG0001846	1	1	1	1	1	1	1	1	1	1	1	1	1	1	1	1	1	COG0476	Metabolism
1862	OG0001847	1	1	1	1	1	1	1	1	1	1	1	1	1	1	1	1	1	COG1180	Cellular Processes And Signaling
1863	OG0001848	1	1	1	1	1	1	1	1	1	1	1	1	1	1	1	1	1	COG1882	Metabolism
1864	OG0001849	1	1	1	1	1	1	1	1	1	1	1	1	1	1	1	1	1	COG0561	Metabolism;Poorly Characterized
1865	OG0001850	1	1	1	1	1	1	1	1	1	1	1	1	1	1	1	1	1	COG0488	Poorly Characterized
1866	OG0001851	1	1	1	1	1	1	1	1	1	1	1	1	1	1	1	1	1	COG2365	Cellular Processes And Signaling
1867	OG0001852	1	1	1	1	1	1	1	1	1	1	1	1	1	1	1	1	1	COG1376	Cellular Processes And Signaling
1868	OG0001853	1	1	1	1	1	1	1	1	1	1	1	1	1	1	1	1	1	COG2188	Information Storage And Processing
1869	OG0001854	1	1	1	1	1	1	1	1	1	1	1	1	1	1	1	1	1	COG2723	Metabolism
1870	OG0001855	1	1	1	1	1	1	1	1	1	1	1	1	1	1	1	1	1	COG1055	Metabolism
1871	OG0001856	1	1	1	1	1	1	1	1	1	1	1	1	1	1	1	1	1	COG1321	Information Storage And Processing
1872	OG0001857	1	1	1	1	1	1	1	1	1	1	1	1	1	1	1	1	1	NA	NA
1873	OG0001858	1	1	1	1	1	1	1	1	1	1	1	1	1	1	1	1	1	COG2194	Cellular Processes And Signaling
1874	OG0001859	1	1	1	1	1	1	1	1	1	1	1	1	1	1	1	1	1	COG3637	Cellular Processes And Signaling
1875	OG0001860	1	1	1	1	1	1	1	1	1	1	1	1	1	1	1	1	1	COG5006	Metabolism
1876	OG0001861	1	1	1	1	1	1	1	1	1	1	1	1	1	1	1	1	1	COG0783	Cellular Processes And Signaling;Metabolism
1877	OG0001862	1	1	1	1	1	1	1	1	1	1	1	1	1	1	1	1	1	COG0834	Metabolism;Cellular Processes And Signaling
1878	OG0001863	1	1	1	1	1	1	1	1	1	1	1	1	1	1	1	1	1	COG0765	Metabolism
1879	OG0001864	1	1	1	1	1	1	1	1	1	1	1	1	1	1	1	1	1	COG1126	Metabolism
1880	OG0001865	1	1	1	1	1	1	1	1	1	1	1	1	1	1	1	1	1	COG0668	Cellular Processes And Signaling
1881	OG0001866	1	1	1	1	1	1	1	1	1	1	1	1	1	1	1	1	1	COG3129	Information Storage And Processing
1882	OG0001867	1	1	1	1	1	1	1	1	1	1	1	1	1	1	1	1	1	COG1853	Metabolism
1883	OG0001868	1	1	1	1	1	1	1	1	1	1	1	1	1	1	1	1	1	COG1734	Information Storage And Processing
1884	OG0001869	1	1	1	1	1	1	1	1	1	1	1	1	1	1	1	1	1	NA	NA
1885	OG0001870	1	1	1	1	1	1	1	1	1	1	1	1	1	1	1	1	1	COG0547	Metabolism
1886	OG0001871	1	1	1	1	1	1	1	1	1	1	1	1	1	1	1	1	1	COG1199	Information Storage And Processing
1887	OG0001872	1	1	1	1	1	1	1	1	1	1	1	1	1	1	1	1	1	COG0513	Information Storage And Processing
1888	OG0001873	1	1	1	1	1	1	1	1	1	1	1	1	1	1	1	1	1	COG1309	Information Storage And Processing
1889	OG0001874	1	1	1	1	1	1	1	1	1	1	1	1	1	1	1	1	1	COG1566	Cellular Processes And Signaling
1890	OG0001875	1	1	1	1	1	1	1	1	1	1	1	1	1	1	1	1	1	COG1131	Cellular Processes And Signaling
1891	OG0001876	1	1	1	1	1	1	1	1	1	1	1	1	1	1	1	1	1	COG0842	Cellular Processes And Signaling
1892	OG0001877	1	1	1	1	1	1	1	1	1	1	1	1	1	1	1	1	1	COG0842	Cellular Processes And Signaling
1893	OG0001878	1	1	1	1	1	1	1	1	1	1	1	1	1	1	1	1	1	COG3568	Poorly Characterized
1894	OG0001879	1	1	1	1	1	1	1	1	1	1	1	1	1	1	1	1	1	COG1502	Metabolism
1895	OG0001880	1	1	1	1	1	1	1	1	1	1	1	1	1	1	1	1	1	COG0392	Cellular Processes And Signaling
1896	OG0001881	1	1	1	1	1	1	1	1	1	1	1	1	1	1	1	1	1	COG0670	Metabolism
1897	OG0001882	1	1	1	1	1	1	1	1	1	1	1	1	1	1	1	1	1	COG0314	Metabolism
1898	OG0001883	1	1	1	1	1	1	1	1	1	1	1	1	1	1	1	1	1	COG1977	Metabolism
1899	OG0001884	1	1	1	1	1	1	1	1	1	1	1	1	1	1	1	1	1	COG0315	Metabolism
1900	OG0001885	1	1	1	1	1	1	1	1	1	1	1	1	1	1	1	1	1	COG0521	Metabolism
1901	OG0001886	1	1	1	1	1	1	1	1	1	1	1	1	1	1	1	1	1	COG2896	Metabolism
1902	OG0001887	1	1	1	1	1	1	1	1	1	1	1	1	1	1	1	1	1	COG0391	Metabolism
1903	OG0001888	1	1	1	1	1	1	1	1	1	1	1	1	1	1	1	1	1	COG0745	Cellular Processes And Signaling;Information Storage And Processing
1904	OG0001889	1	1	1	1	1	1	1	1	1	1	1	1	1	1	1	1	1	COG0642	Cellular Processes And Signaling
1905	OG0001890	1	1	1	1	1	1	1	1	1	1	1	1	1	1	1	1	1	NA	NA
1906	OG0001891	1	1	1	1	1	1	1	1	1	1	1	1	1	1	1	1	1	COG0556	Information Storage And Processing
1907	OG0001892	1	1	1	1	1	1	1	1	1	1	1	1	1	1	1	1	1	COG0132	Metabolism
1908	OG0001893	1	1	1	1	1	1	1	1	1	1	1	1	1	1	1	1	1	COG2226	Metabolism
1909	OG0001894	1	1	1	1	1	1	1	1	1	1	1	1	1	1	1	1	1	COG0156	Metabolism
1910	OG0001895	1	1	1	1	1	1	1	1	1	1	1	1	1	1	1	1	1	COG0502	Metabolism
1911	OG0001896	1	1	1	1	1	1	1	1	1	1	1	1	1	1	1	1	1	COG0161	Metabolism
1912	OG0001897	1	1	1	1	1	1	1	1	1	1	1	1	1	1	1	1	1	COG1881	Poorly Characterized
1913	OG0001898	1	1	1	1	1	1	1	1	1	1	1	1	1	1	1	1	1	COG2986	Metabolism
1914	OG0001899	1	1	1	1	1	1	1	1	1	1	1	1	1	1	1	1	1	COG4677	Metabolism
1915	OG0001900	1	1	1	1	1	1	1	1	1	1	1	1	1	1	1	1	1	COG2706	Metabolism
1916	OG0001901	1	1	1	1	1	1	1	1	1	1	1	1	1	1	1	1	1	COG0561	Metabolism;Poorly Characterized
1917	OG0001902	1	1	1	1	1	1	1	1	1	1	1	1	1	1	1	1	1	COG4148	Metabolism
1918	OG0001903	1	1	1	1	1	1	1	1	1	1	1	1	1	1	1	1	1	COG4149	Metabolism
1919	OG0001904	1	1	1	1	1	1	1	1	1	1	1	1	1	1	1	1	1	COG0725	Metabolism
1920	OG0001905	1	1	1	1	1	1	1	1	1	1	1	1	1	1	1	1	1	NA	NA
1921	OG0001906	1	1	1	1	1	1	1	1	1	1	1	1	1	1	1	1	1	COG3585	Metabolism
1922	OG0001907	1	1	1	1	1	1	1	1	1	1	1	1	1	1	1	1	1	COG1119	Metabolism
1923	OG0001908	1	1	1	1	1	1	1	1	1	1	1	1	1	1	1	1	1	COG1087	Cellular Processes And Signaling
1924	OG0001909	1	1	1	1	1	1	1	1	1	1	1	1	1	1	1	1	1	COG1085	Metabolism
1925	OG0001910	1	1	1	1	1	1	1	1	1	1	1	1	1	1	1	1	1	COG0153	Metabolism
1926	OG0001911	1	1	1	1	1	1	1	1	1	1	1	1	1	1	1	1	1	COG0588	Metabolism
1927	OG0001912	1	1	1	1	1	1	1	1	1	1	1	1	1	1	1	1	1	COG0722	Metabolism
1928	OG0001913	1	1	1	1	1	1	1	1	1	1	1	1	1	1	1	1	1	COG1230	Metabolism
1929	OG0001914	1	1	1	1	1	1	1	1	1	1	1	1	1	1	1	1	1	COG3201	Metabolism
1930	OG0001915	1	1	1	1	1	1	1	1	1	1	1	1	1	1	1	1	1	COG0379	Metabolism
1931	OG0001916	1	1	1	1	1	1	1	1	1	1	1	1	1	1	1	1	1	COG1729	Cellular Processes And Signaling
1932	OG0001917	1	1	1	1	1	1	1	1	1	1	1	1	1	1	1	1	1	COG2885	Cellular Processes And Signaling
1933	OG0001918	1	1	1	1	1	1	1	1	1	1	1	1	1	1	1	1	1	COG0823	Cellular Processes And Signaling
1934	OG0001919	1	1	1	1	1	1	1	1	1	1	1	1	1	1	1	1	1	COG3064	Cellular Processes And Signaling
1935	OG0001920	1	1	1	1	1	1	1	1	1	1	1	1	1	1	1	1	1	COG0848	Cellular Processes And Signaling
1936	OG0001921	1	1	1	1	1	1	1	1	1	1	1	1	1	1	1	1	1	COG0811	Cellular Processes And Signaling
1937	OG0001922	1	1	1	1	1	1	1	1	1	1	1	1	1	1	1	1	1	COG0824	Metabolism
1938	OG0001923	1	1	1	1	1	1	1	1	1	1	1	1	1	1	1	1	1	COG3790	Poorly Characterized
1939	OG0001924	1	1	1	1	1	1	1	1	1	1	1	1	1	1	1	1	1	COG4890	Poorly Characterized
1940	OG0001925	1	1	1	1	1	1	1	1	1	1	1	1	1	1	1	1	1	COG1294	Metabolism
1941	OG0001926	1	1	1	1	1	1	1	1	1	1	1	1	1	1	1	1	1	COG1271	Metabolism
1942	OG0001927	1	1	1	1	1	1	1	1	1	1	1	1	1	1	1	1	1	COG0074	Metabolism
1943	OG0001928	1	1	1	1	1	1	1	1	1	1	1	1	1	1	1	1	1	COG0045	Metabolism
1944	OG0001929	1	1	1	1	1	1	1	1	1	1	1	1	1	1	1	1	1	COG0508	Metabolism
1945	OG0001930	1	1	1	1	1	1	1	1	1	1	1	1	1	1	1	1	1	COG0567	Metabolism
1946	OG0001931	1	1	1	1	1	1	1	1	1	1	1	1	1	1	1	1	1	COG0479	Metabolism
1947	OG0001932	1	1	1	1	1	1	1	1	1	1	1	1	1	1	1	1	1	COG1053	Metabolism
1948	OG0001933	1	1	1	1	1	1	1	1	1	1	1	1	1	1	1	1	1	COG2142	Metabolism
1949	OG0001934	1	1	1	1	1	1	1	1	1	1	1	1	1	1	1	1	1	COG2009	Metabolism
1950	OG0001935	1	1	1	1	1	1	1	1	1	1	1	1	1	1	1	1	1	COG0372	Metabolism
1951	OG0001936	1	1	1	1	1	1	1	1	1	1	1	1	1	1	1	1	1	COG0266	Information Storage And Processing
1952	OG0001937	1	1	1	1	1	1	1	1	1	1	1	1	1	1	1	1	1	COG2039	Cellular Processes And Signaling
1953	OG0001938	1	1	1	1	1	1	1	1	1	1	1	1	1	1	1	1	1	COG1540	Metabolism
1954	OG0001939	1	1	1	1	1	1	1	1	1	1	1	1	1	1	1	1	1	COG1984	Metabolism
1955	OG0001940	1	1	1	1	1	1	1	1	1	1	1	1	1	1	1	1	1	COG2049	Metabolism
1956	OG0001941	1	1	1	1	1	1	1	1	1	1	1	1	1	1	1	1	1	COG0327	Metabolism
1957	OG0001942	1	1	1	1	1	1	1	1	1	1	1	1	1	1	1	1	1	COG0415	Information Storage And Processing
1958	OG0001943	1	1	1	1	1	1	1	1	1	1	1	1	1	1	1	1	1	NA	NA
1959	OG0001944	1	1	1	1	1	1	1	1	1	1	1	1	1	1	1	1	1	COG2060	Metabolism
1960	OG0001945	1	1	1	1	1	1	1	1	1	1	1	1	1	1	1	1	1	COG2216	Metabolism
1961	OG0001946	1	1	1	1	1	1	1	1	1	1	1	1	1	1	1	1	1	COG2156	Metabolism
1962	OG0001947	1	1	1	1	1	1	1	1	1	1	1	1	1	1	1	1	1	COG0745	Cellular Processes And Signaling;Information Storage And Processing
1963	OG0001948	1	1	1	1	1	1	1	1	1	1	1	1	1	1	1	1	1	COG3057	Information Storage And Processing
1964	OG0001949	1	1	1	1	1	1	1	1	1	1	1	1	1	1	1	1	1	COG0596	Metabolism;Poorly Characterized
1965	OG0001950	1	1	1	1	1	1	1	1	1	1	1	1	1	1	1	1	1	NA	NA
1966	OG0001951	1	1	1	1	1	1	1	1	1	1	1	1	1	1	1	1	1	COG0716	Metabolism
1967	OG0001952	1	1	1	1	1	1	1	1	1	1	1	1	1	1	1	1	1	COG0735	Metabolism
1968	OG0001953	1	1	1	1	1	1	1	1	1	1	1	1	1	1	1	1	1	NA	NA
1969	OG0001954	1	1	1	1	1	1	1	1	1	1	1	1	1	1	1	1	1	COG0008	Information Storage And Processing
1970	OG0001955	1	1	1	1	1	1	1	1	1	1	1	1	1	1	1	1	1	COG2190	Metabolism
1971	OG0001956	1	1	1	1	1	1	1	1	1	1	1	1	1	1	1	1	1	COG0363	Metabolism
1972	OG0001957	1	1	1	1	1	1	1	1	1	1	1	1	1	1	1	1	1	COG1820	Metabolism
1973	OG0001958	1	1	1	1	1	1	1	1	1	1	1	1	1	1	1	1	1	COG1940	Information Storage And Processing;Metabolism
1974	OG0001959	1	1	1	1	1	1	1	1	1	1	1	1	1	1	1	1	1	COG0647	Metabolism
1975	OG0001960	1	1	1	1	1	1	1	1	1	1	1	1	1	1	1	1	1	COG0367	Metabolism
1976	OG0001961	1	1	1	1	1	1	1	1	1	1	1	1	1	1	1	1	1	COG0654	Metabolism
1977	OG0001962	1	1	1	1	1	1	1	1	1	1	1	1	1	1	1	1	1	COG0621	Information Storage And Processing
1978	OG0001963	1	1	1	1	1	1	1	1	1	1	1	1	1	1	1	1	1	COG1702	Cellular Processes And Signaling
1979	OG0001964	1	1	1	1	1	1	1	1	1	1	1	1	1	1	1	1	1	COG0319	Information Storage And Processing
1980	OG0001965	1	1	1	1	1	1	1	1	1	1	1	1	1	1	1	1	1	COG4535	Metabolism
1981	OG0001966	1	1	1	1	1	1	1	1	1	1	1	1	1	1	1	1	1	COG0815	Cellular Processes And Signaling
1982	OG0001967	1	1	1	1	1	1	1	1	1	1	1	1	1	1	1	1	1	COG0834	Metabolism;Cellular Processes And Signaling
1983	OG0001968	1	1	1	1	1	1	1	1	1	1	1	1	1	1	1	1	1	COG0765	Metabolism
1984	OG0001969	1	1	1	1	1	1	1	1	1	1	1	1	1	1	1	1	1	COG0765	Metabolism
1985	OG0001970	1	1	1	1	1	1	1	1	1	1	1	1	1	1	1	1	1	COG1126	Metabolism
1986	OG0001971	1	1	1	1	1	1	1	1	1	1	1	1	1	1	1	1	1	NA	NA
1987	OG0001972	1	1	1	1	1	1	1	1	1	1	1	1	1	1	1	1	1	COG0495	Information Storage And Processing
1988	OG0001973	1	1	1	1	1	1	1	1	1	1	1	1	1	1	1	1	1	COG2980	Cellular Processes And Signaling
1989	OG0001974	1	1	1	1	1	1	1	1	1	1	1	1	1	1	1	1	1	COG1466	Information Storage And Processing
1990	OG0001975	1	1	1	1	1	1	1	1	1	1	1	1	1	1	1	1	1	COG1057	Metabolism
1991	OG0001976	1	1	1	1	1	1	1	1	1	1	1	1	1	1	1	1	1	COG0406	Metabolism
1992	OG0001977	1	1	1	1	1	1	1	1	1	1	1	1	1	1	1	1	1	COG0799	Information Storage And Processing
1993	OG0001978	1	1	1	1	1	1	1	1	1	1	1	1	1	1	1	1	1	COG1576	Information Storage And Processing
[truncated: 6,551 more rows]

## Sheet: Table S6
	Table S6 Predicted genes involved in plant growth-promoting traits and abiotic stress tolerance based on the BlastKOALA and BV-BRC RAST tool kit
	Trait	Pathway	Gene	PATRIC Global Family PGfams ID	Gene annotation	KO/Gene_ID	E.C. Number	NGB-FR1	NGB-FR3	NGB-FR19	NGB-FR89	NGB-FR129	NGB-FR49	NGB-FR50	NGB-FR52	NGB-FR108	NGB-FR21	NGB-FR40	NGB-FR67	NGB-FR100	NGB-FR111	K. grimontii Kd70	K. variicola 342	K. variicola GN02	K. variicola Sck8	K. variicola UC4115	B. velezensis K1	S. brassicae ATSA2
	Nitrogen Fixation		nifA	PGF_03973235	Nitrogenase (molybdenum-iron)-specific transcriptional regulator NifA	K02584		+	+	+	+	+	+	+	+	+	+	+	+	+	+	+	+	+	+	+	-	-
			nifB	PGF_06674514	Nitrogenase FeMo-cofactor synthesis FeS core scaffold and assembly protein NifB	K02585		+	+	+	+	+	+	+	+	+	+	+	+	+	+	+	+	+	+	+	-	-
			nifD	PGF_00025951	Nitrogenase (molybdenum-iron) alpha chain	K02586	[EC 1.18.6.1]	+	+	+	+	+	+	+	+	+	+	+	+	+	+	+	+	+	+	+	-	-
			nifE	PGF_00025964	Nitrogenase FeMo-cofactor scaffold and assembly protein NifE	K02587		+	+	+	+	+	+	+	+	+	+	+	+	+	+	+	+	+	+	+	-	-
			nifF	PGF_00071382	Putative flavodoxin I	K03839		+	+	+	+	+	+	+	+	+	+	+	+	+	+	+	+	+	+	+	+	+
			nifH	PGF_00025954	Nitrogenase (molybdenum-iron) reductase and maturation protein NifH	K02588		+	+	+	+	+	+	+	+	+	+	+	+	+	+	+	+	+	+	+	-	-
			nifJ	PGF_00046007	Pyruvate-flavodoxin oxidoreductase	K03737	[EC:1.2.7.1]	+	+	+	+	+	+	+	+	+	+	+	+	+	+	+	+	+	+	+	-	-
			nifK	PGF_00025953	Nitrogenase (molybdenum-iron) beta chain	K02591	[EC 1.18.6.1]	+	+	+	+	+	+	+	+	+	+	+	+	+	+	+	+	+	+	+	-	-
			nifL	PGF_00029105	nitrogen fixation regulatory protein (PAS/PAC sensor protein)	K23916		+	+	+	+	+	+	+	+	+	+	+	+	+	+	+	+	+	+	+	-	-
			nifN	PGF_00945843	Nitrogenase FeMo-cofactor scaffold and assembly protein NifN	K02592		+	+	+	+	+	+	+	+	+	+	+	+	+	+	+	+	+	+	+	-	-
			nifM	PGF_01971790	cis-trans peptidyl prolyl isomerase	K03769	[EC:5.2.1.8]	+	+	+	+	+	+	+	+	+	+	+	+	+	+	-	-	+	+	+	-	-
			nifQ	PGF_00025976	Nitrogenase FeMo-cofactor synthesis molybdenum delivery protein NifQ	K15790		+	+	+	+	+	+	+	+	+	+	+	+	+	+	+	+	+	+	+	-	-
			nifT	PGF_00120348	Nitrogen fixation protein NifT	K02593		+	+	+	+	+	+	+	+	+	+	+	+	+	+	+	+	+	+	+	-	-
			nifU	PGF_00015530	Iron-sulfur cluster assembly scaffold protein NifU	K04488		+	+	+	+	+	+	+	+	+	+	+	+	+	+	+	+	+	+	+	+	+
			nifS	PGF_00420050	cysteine desulfurase	K04487	[EC:2.8.1.7]	+	+	+	+	+	+	+	+	+	+	+	+	+	+	+	+	+	+	+	-	-
			nifV	PGF_00072326	Homocitrate synthase	K02594	[EC 2.3.3.14]	+	+	+	+	+	+	+	+	+	+	+	+	+	+	+	+	+	+	+	-	-
			nifW	PGF_01958698	Nitrogenase-stabilizing/protective protein	K02595		+	+	+	+	+	+	+	+	+	+	+	+	+	+	+	+	+	+	+	-	-
			nifX	PGF_00025962	Nitrogenase FeMo-cofactor carrier protein NifX	K02596		+	+	+	+	+	+	+	+	+	+	+	+	+	+	+	+	+	+	+	-	-
			nifY	PGF_00025669	Nitrogen fixation protein NifY	NA		-	-	-	-	-	-	-	-	-	-	-	-	-	-	-	-	-	-	+	-	-
			nifZ	PGF_00025671	Nitrogen fixation protein NifZ	K02597		+	+	+	+	+	+	+	+	+	+	+	+	+	+	+	+	+	+	+	-	-
	Indole-3-acetic acid (IAA) biosynthesis		aldA	PGF_08148335	Aldehyde dehydrogenase (NAD+)	K07248	[EC:1.2.1.3]	+	-	-	-	-	-	-	-	-	-	-	-	-	-	+	+	-	-	+	+	+
			amiE	PGF_01466819	Amidase	K01426	[EC:3.5.1.4]	+	+	+	+	+	+	+	+	+	+	+	+	+	+	+	+	+	+	+	-	+
			hisC	PGF_03811905	Histidinol-phosphate aminotransferase	K00817	[EC:2.6.1.9]	+	+	+	+	+	+	+	+	+	+	+	+	+	+	+	+	+	+	+	+	+
			ipdC	PGF_05599542	Indole-pyruvate decarboxylase	K04103	[EC:4.1.1.74]	+	+	+	+	+	+	+	+	+	+	+	+	+	+	+	+	+	+	+	-	-
			nthA	PGF_00418275	Nitrile hydratase subunit alpha	K01721	[EC:4.2.1.84]	+	+	+	+	+	+	+	+	+	-	-	-	-	-	-	+	+	+	+	-	-
			nthB	PGF_00418276	Nitrile hydratase subunit beta	K20807	[EC:4.2.1.84]	+	+	+	+	+	+	+	+	+	-	-	-	-	-	-	+	+	+	+	-	-
			mtr	PGF_04460416	Tryptophan-specific transport protein	K03835		+	+	+	+	+	+	+	+	+	+	+	+	+	+	+	+	+	+	+	-	-
			tnaA	PGF_03720595	Tryptophanase	K01667	[EC:4.1.99.1]	+	+	+	+	+	+	+	+	+	+	+	+	+	+	+	+	-	-	-	-	-
			trpA	PGF_00062023	Tryptophan synthase alpha chain	K01695	[EC:4.2.1.20]	+	+	+	+	+	+	+	+	+	+	+	+	+	+	+	+	+	+	+	+	+
			trpB	PGF_00062027	Tryptophan synthase beta chain	K01696	[EC:4.2.1.20]	+	+	+	+	+	+	+	+	+	+	+	+	+	+	+	+	+	+	+	+	+
			trpCF	PGF_00014053	Indole-3-glycerol phosphate synthase	K13498	[EC:4.1.1.48]	+	+	+	+	+	+	+	+	+	+	+	+	+	+	+	+	+	+	+	-	-
			trpD	PGF_00056759	Anthranilate phosphoribosyltransferase	K00766	[EC:2.4.2.18]	+	+	+	+	+	+	+	+	+	+	+	+	+	+	-	-	-	-	-	+	+
			trpE	PGF_00056814	Anthranilate synthase component I	K01657	[EC:4.1.3.27]	+	+	+	+	+	+	+	+	+	+	+	+	+	+	+	+	+	+	+	+	-
			trpS	PGF_00062045	Tryptophanyl-tRNA synthetase	K01867	[EC:6.1.1.2]	+	+	+	+	+	+	+	+	+	+	+	+	+	+	+	+	+	+	+	+	+
			tyrA	PGF_00417831	Chorismate mutase / prephenate dehydrogenase	K14187	[EC:5.4.99.5/ EC 1.3.1.12]	+	+	+	+	+	+	+	+	+	+	+	+	+	+	+	+	+	+	+	+	+
			tyrB	PGF_00403929	Aromatic-amino-acid transaminase	K00832	[EC:2.6.1.57]	+	+	+	+	+	+	+	+	+	+	+	+	+	+	+	+	+	+	+	-	-
	Phosphate solubilization	Oragnic P mineralization	aphA	PGF_00025032	acid phosphatase (class B)	K03788	[EC:3.1.3.2]	+	+	+	+	+	+	+	+	+	+	+	+	+	+	+	+	+	+	+	-	-
		Oragnic P mineralization	appA	PGF_01693904	acid phosphatase	K01093	[EC: 3.1.3.2]	+	+	+	+	+	+	+	+	+	+	+	+	+	+	+	+	+	+	+	-	-
		Oragnic P mineralization	gapA	PGF_00024478	glyceraldehyde 3-phosphate dehydrogenase (phosphorylating)	K00134	[EC:1.2.1.12]	+	+	+	+	+	+	+	+	+	+	+	+	+	+	+	+	+	+	+	+	+
		Inorganic P solublization	gcd	PGF_04577966	quinoprotein glucose dehydrogenase	K00117	[EC:1.1.5.2]	+	+	+	+	+	+	+	+	+	+	+	+	+	+	+	+	+	+	+	-	-
		P-transportation	glpQ	PGF_02951997	glycerophosphoryl diester phosphodiesterase	K01126	[EC:3.1.4.46]	+	+	+	+	+	+	+	+	+	+	+	+	+	+	+	+	+	+	+	+	+
		Oragnic P mineralization	gph	PGF_10460277	phosphoglycolate phosphatase	K01091	[EC:3.1.3.18]	+	+	+	+	+	+	+	+	+	+	+	+	+	+	+	+	+	+	+	-	+
		Oragnic P mineralization	hisC	PGF_03811905	histidinol-phosphate aminotransferase	K00817	[EC:2.6.1.9]	+	+	+	+	+	+	+	+	+	+	+	+	+	+	+	+	+	+	+	+	+
		Oragnic P mineralization	iap	PGF_00040265	alkaline phosphatase isozyme conversion protein	K09612	[EC:3.4.11.-]	+	+	+	+	+	+	+	+	+	+	+	+	+	+	+	+	+	+	+	-	-
		Oragnic P mineralization	pgpA	PGF_06458877	phosphatidylglycerophosphatase A	K01095	[EC:3.1.3.27]	+	+	+	+	+	+	+	+	+	+	+	+	+	+	+	+	+	+	+	-	-
		Oragnic P mineralization	phnA	PGF_00033872	phosphonoacetate hydrolase	K06193	[EC 3.11.1.2]	+	+	+	+	+	+	+	+	+	+	+	+	+	+	+	+	+	+	+	-	+
		P-transportation	phnC	PGF_00033832	phosphonate transport system ATP-binding protein phnC	K02041	[EC:7.3.2.2]	+	+	+	+	+	+	+	+	+	+	+	+	+	+	+	+	+	+	+	-	+
		P-transportation	phnD	PGF_00033852	phosphonate transport system substrate-binding protein phnD	K02044		+	+	+	+	+	+	+	+	+	+	+	+	+	+	+	+	+	+	+	-	+
		P-transportation	phnE	PGF_00033841	phosphonate transport system permease protein PhnE	K02042		+	+	+	+	+	+	+	+	+	+	+	+	+	+	+	+	+	+	+	-	+
		Oragnic P mineralization	phnF	PGF_02087077	phosphonate transport system regulatory protein phnF	K02043		+	+	+	+	+	+	+	+	+	+	+	+	+	+	+	+	+	+	+	-	-
		Oragnic P mineralization	phnG	PGF_06858669	alpha-D-ribose 1-methylphosphonate 5-triphosphate synthase subunit PhnG	K06166	[EC:2.7.8.37]	+	+	+	+	+	+	+	+	+	+	+	+	+	+	+	+	+	+	+	-	-
		Oragnic P mineralization	phnH	PGF_02712817	alpha-D-ribose 1-methylphosphonate 5-triphosphate synthase subunit PhnH	K06165	[EC:2.7.8.37]	+	+	+	+	+	+	+	+	+	+	+	+	+	+	+	+	+	+	+	-	-
		Oragnic P mineralization	phnI	PGF_00046174	alpha-D-ribose 1-methylphosphonate 5-triphosphate synthase subunit PhnI	K06164	[EC:2.7.8.37]	+	+	+	+	+	+	+	+	+	+	+	+	+	+	+	+	+	+	+	-	-
		Oragnic P mineralization	phnK	PGF_00033867	putative phosphonate transport system ATP-binding protein	K05781		+	+	+	+	+	+	+	+	+	+	+	+	+	+	+	+	+	+	+	-	-
		Oragnic P mineralization	phnL	PGF_00046185	alpha-D-ribose 1-methylphosphonate 5-triphosphate synthase subunit PhnL	K05780	[EC:2.7.8.37]	+	+	+	+	+	+	+	+	+	+	+	+	+	+	+	+	+	+	+	-	-
		Oragnic P mineralization	phnM	PGF_03376086	alpha-D-ribose 1-methylphosphonate 5-triphosphate diphosphatase	K06162	[EC:3.6.1.63]	+	+	+	+	+	+	+	+	+	+	+	+	+	+	+	+	+	+	+	-	-
		Oragnic P mineralization	phnN	PGF_02604083	ribose 1,5-bisphosphokinase	K05774	[EC:2.7.4.23]	+	+	+	+	+	+	+	+	+	+	+	+	+	+	+	+	+	+	+	-	-
		Oragnic P mineralization	phnP	PGF_07175005	phosphoribosyl 1,2-cyclic phosphate phosphodiesterase	K06167	[EC:3.1.4.55]	+	+	+	+	+	+	+	+	+	+	+	+	+	+	+	+	+	+	+	-	+
		Oragnic P mineralization	phnW	PGF_00053509	2-aminoethylphosphonate (AEP) - pyruvate transaminase	K03430	[EC:2.6.1.37]	+	+	+	+	+	-	-	-	-	-	-	-	-	-	-	+	-	-	-	-	-
		Oragnic P mineralization	phnX	PGF_00033870	phosphonoacetaldehyde hydrolase	K05306	[EC:3.11.1.1]	+	+	+	+	+	-	-	-	-	-	-	-	-	-	-	+	-	-	-	-	-
		Oragnic P mineralization	phoA	PGF_00040141	alkaline phosphatase	K01077	[EC:3.1.3.1]	+	+	+	+	+	+	+	+	+	+	+	+	+	+	+	+	+	+	+	+	+
		P-regulation	phoB	PGF_09160328	phosphate regulon response regulator (PhoB)	K07657		+	+	+	+	+	+	+	+	+	+	+	+	+	+	+	+	+	+	+	-	-
		Oragnic P mineralization	phoN	PGF_01693904	acid phosphatase (class A)	K09474	[EC:3.1.3.2]	+	+	+	+	+	+	+	+	+	+	+	+	+	+	+	+	+	+	+	-	-
		P-regulation	phoR	PGF_10125211	phosphate regulon sensor histidine kinase (PhoR)	K07636		+	+	+	+	+	+	+	+	+	+	+	+	+	+	+	+	+	+	+	+	+
		P-regulation	phoU	PGF_00984073	phosphate transport system protein	K02039		+	+	+	+	+	+	+	+	+	+	+	+	+	+	+	+	+	+	+	-	+
		P-transportation	pitA	PGF_00017613	low-affinity inorganic phosphate transporter	K16322		+	+	+	+	+	+	+	+	+	+	+	+	+	+	-	-	-	-	-	+	+
		Oragnic P mineralization	plsX	PGF_00033289	phosphate acyltransferase	K03621	[EC:2.3.1.274]	+	+	+	+	+	+	+	+	+	+	+	+	+	+	+	+	+	+	+	+	+
		Inorganic P solublization	ppa	PGF_01922063	inorganic pyrophosphatase	K01507	[EC:3.6.1.1]	+	+	+	+	+	+	+	+	+	+	+	+	+	+	+	+	+	+	+	-	-
		Inorganic P solublization	ppaC	PGF_00019248	manganese-dependent inorganic pyrophosphatase	K15986	[EC:3.6.1.1]	+	+	+	-	+	+	+	+	-	-	-	-	-	-	-	-	-	-	+	+	+
		Inorganic P solublization	ppk1	PGF_05195470	polyphosphate kinase	K00937	[EC:2.7.4.1]	+	+	+	+	+	+	+	+	+	+	+	+	+	+	+	+	+	+	+	-	+
		Inorganic P solublization	ppx	PGF_05471309	exopolyphosphatase	K01524	[EC:3.6.1.11]	+	+	+	+	+	+	+	+	+	+	+	+	+	+	+	+	+	+	+	-	+
		Organic P solublization	gppa	PGF_00010351	guanosine-5'-triphosphate,3'-diphosphate pyrophosphatase		[EC 3.6.1.40]	+	+	+	+	+	+	+	+	+	+	+	+	+	+	+	+	+	+	+	-	+
		P-transportation	pstA	PGF_01072302	phosphate transport system permease protein pstA	K02038		+	+	+	+	+	+	+	+	+	+	+	+	+	+	+	+	+	+	+	+	+
		P-transportation	pstB	PGF_06213055	phosphate transport system ATP-binding protein pstB	K02036	[EC:7.3.2.1]	+	+	+	+	+	+	+	+	+	+	+	+	+	+	+	+	+	+	+	+	+
		P-transportation	pstC	PGF_02405545	phosphate transport system permease protein	K02037		+	+	+	+	+	+	+	+	+	+	+	+	+	+	+	+	+	+	+	+	+
		P-transportation	pstS	PGF_07668761	phosphate transport system substrate-binding protein pstS	K02040		+	+	+	+	+	+	+	+	+	+	+	+	+	+	+	+	+	+	+	+	+
		Oragnic P mineralization	PTER	PGF_00411713	phosphotriesterase-related protein	K07048		+	+	+	+	+	+	+	+	+	+	+	+	+	+	+	+	+	+	+	-	-
		Oragnic P mineralization	serB	PGF_03116802	phosphoserine phosphatase	K01079	[EC:3.1.3.3]	+	+	+	+	+	+	+	+	+	+	+	+	+	+	+	+	+	+	+	-	-
		P-transportation	TC.PIT	PGF_00406110	inorganic phosphate transporter, PiT family	K03306		-	-	-	-	-	-	-	-	-	-	-	-	-	-	-	-	-	-	-	+	+
		P-transportation	ugpA	PGF_02903501	glycerol 3-phosphate transport system substrate-binding protein ugpA	K05813		+	+	+	+	+	+	+	+	+	+	+	+	+	+	+	+	+	+	+	-	+
		P-transportation	ugpB	PGF_07282910	glycerol 3-phosphate transport system ATP-binding protein ugpB	K05816	[EC:7.6.2.10]	+	+	+	+	+	+	+	+	+	+	+	+	+	+	+	+	+	+	+	-	+
		P-transportation	ugpC	PGF_09994213	glycerol 3-phosphate transport system permease protein ugpC	K05815		+	+	+	+	+	+	+	+	+	+	+	+	+	+	+	+	+	+	+	-	-
		P-transportation	ugpE	PGF_08154601	glycerol 3-phosphate transport system permease protein ugpE	K05815		+	+	+	+	+	+	+	+	+	+	+	+	+	+	+	+	+	+	+	-	+
		Inorganic P solublization	ygiF	PGF_04108994	triphosphatase	K18446	[EC:3.6.1.25]	+	+	+	+	+	+	+	+	+	+	+	+	+	+	+	+	+	+	+	-	-
	Iron Acquisition	Iron-transport	ABC.FEV.A	PGF_00001592	iron complex transport system ATP-binding protein	K02013	[EC:7.2.2.-]	+	+	+	+	+	+	+	+	+	+	+	+	+	+	+	+	+	+	+	+	+
		Iron-transport	ABC.FEV.P	PGF_08153726	iron complex transport system permease protein	K02015		+	+	+	+	+	+	+	+	+	+	+	+	+	+	+	+	+	+	+	+	+
		Iron-transport	ABC.FEV.S	PGF_03694933	iron complex transport system substrate-binding protein	K02016		+	+	+	+	+	+	+	+	+	+	+	+	+	+	+	+	+	+	+	+	+
		Iron-transport	afuA,	NA	iron(III) transport system substrate-binding protein	K02012		+	+	+	+	+	+	+	+	+	+	+	+	+	+	+	+	+	+	+	-	+
		Iron-transport	afuB	NA	iron(III) transport system permease protein	K02011		+	+	+	+	+	+	+	+	+	+	+	+	+	+	+	+	+	+	+	-	+
		Iron-transport	afuC	NA	iron(III) transport system ATP-binding protein	K02010	[EC:7.2.2.7]	+	+	+	+	+	+	+	+	+	+	+	+	+	+	+	+	+	+	+	-	+
		iron-sulfur cluster	cyaY	PGF_00006336	iron-sulfur cluster assembly protein CyaY	K06202		+	+	+	+	+	+	+	+	+	+	+	+	+	+	+	+	+	+	+	-	-
		Iron-transport	efeB	PGF_07652575	deferrochelatase/peroxidase EfeB	K16301	[EC:1.11.1.-]	+	+	+	+	+	+	+	+	+	+	+	+	+	+	+	+	+	+	+	+	+
		Iron-transport	efeO	PGF_04044064	iron uptake system component EfeO	K07224		+	+	+	+	+	+	+	+	+	+	+	+	+	+	+	+	+	+	+	-	+
		Iron-transport	efeU	PGF_00004652	ferrous iron transport permease EfeU	K07243		+	+	+	+	+	+	+	+	+	+	+	+	+	+	+	+	+	+	+	-	+
		Siderophore biosynthesis related gene	entA	PGF_00023831	2,3-dihydro-2,3-dihydroxybenzoate dehydrogenase of siderophore biosynthesis	K00216	[EC:1.3.1.28]	+	+	+	+	+	+	+	+	+	+	+	+	+	+	+	+	+	+	+	+	-
		Siderophore biosynthesis related gene	entB	PGF_00015658	bifunctional isochorismate lyase / aryl carrier protein of siderophore biosynthesis	K01252	[EC:3.3.2.1]	+	+	+	+	+	+	+	+	+	+	+	+	+	+	+	+	+	+	+	+	-
		Siderophore biosynthesis related gene	entC	PGF_00015696	isochorismate synthase of siderophore biosynthesis	K02361	[EC:5.4.4.2]	+	+	+	+	+	+	+	+	+	+	+	+	+	+	+	+	+	+	+	+	-
		Enterobactin biosynthesis related gene	entD	PGF_00422373	enterobactin synthetase component D	K02362	[EC:2.7.8.]	+	+	+	+	+	+	+	+	+	+	+	+	+	+	+	+	+	+	+	-	-
		Enterobactin biosynthesis related gene	entE	PGF_00025850	2,3-dihydroxybenzoate-AMP ligase [enterobactin] siderophore	K02363	[EC 2.7.7.58]	-	-	-	-	-	-	-	-	-	-	-	-	-	-	+	+	+	+	+	+	-
		Enterobactin biosynthesis related gene	entF	PGF_05075091	enterobactin synthetase component F, serine activating enzyme (EC 2.7.7.-)	K02364	[EC:2.7.7.-]	+	+	+	+	+	+	+	+	+	+	+	+	+	+	+	+	+	+	+	-	-
		Enterobactin biosynthesis related gene	entH	PGF_00037591	proofreading thioesterase in enterobactin biosynthesis EntH	K24147		+	+	+	+	+	+	+	+	+	+	+	+	+	+	+	+	+	+	+	-	-
		Enterobactin biosynthesis related gene	entS	PGF_00424602	enterobactin exporter EntS	K08225		+	+	+	+	+	+	+	+	+	+	+	+	+	+	+	+	+	+	+	-	-
		Iron-transport	fecB	PGF_10520940	ferric citrate transport system substrate-binding protein	K23181		+	+	+	+	+	+	+	+	+	+	+	+	+	+	+	+	-	-	-	-	+
		Iron-transport	fecC	PGF_00015400	ferric citrate transport system permease protein	K23183		+	+	+	+	+	+	+	+	+	+	+	+	+	+	+	+	-	-	-	-	-
		Iron-transport	fecD	PGF_03971607	ferric citrate transport system permease protein	K23182		+	+	+	+	+	+	+	+	+	+	+	+	+	+	+	+	-	-	-	-	-
		Iron-transport	fecE	PGF_03985439	ferric citrate transport system ATP-binding protein	K23184	[EC:7.2.2.18]	+	+	+	+	+	+	+	+	+	+	+	+	+	+	+	+	-	-	-	-	-
		Iron-transport	feoA	PGF_09238933	ferrous iron transporter-associated protein FeoA	K04758		+	+	+	+	+	+	+	+	+	+	+	+	+	+	+	+	+	+	+	-	-
		Iron-transport	feoB	PGF_01467683	ferrous iron transporter FeoB	K04759		+	+	+	+	+	+	+	+	+	+	+	+	+	+	+	+	+	+	+	-	-
		Iron-regulation	feoC	PGF_00004676	ferrous iron-sensing transcriptional regulator FeoC	K07490		+	+	+	+	+	+	+	+	+	+	+	+	+	+	+	+	+	+	+	-	-
		Enterobactin biosynthesis related gene	fepA	PGF_00057226	ferric enterobactin receptor	K19611		+	+	+	+	+	+	+	+	+	+	+	+	+	+	+	+	+	+	+	-	-
		Enterobactin biosynthesis related gene	fepB	PGF_00004447	ferric enterobactin-binding periplasmic protein FepB	K23185		+	+	+	+	+	+	+	+	+	+	+	+	+	+	+	+	+	+	+	-	-
		Enterobactin biosynthesis related gene	fepC	PGF_00004439	ferric enterobactin transport ATP-binding protein FepC	K23188	[EC:7.2.2.17]	+	+	+	+	+	+	+	+	+	+	+	+	+	+	+	+	+	+	+	-	-
		Enterobactin biosynthesis related gene	fepD	PGF_00004441	ferric enterobactin transport system permease protein FepD	K23186		+	+	+	+	+	+	+	+	+	+	+	+	+	+	+	+	+	+	+	-	+
		Enterobactin biosynthesis related gene	fepG	PGF_00004444	ferric enterobactin transport system permease protein FepG	K23187		+	+	+	+	+	+	+	+	+	+	+	+	+	+	+	+	+	+	+	-	-
		Enterobactin biosynthesis related gene	fes	PGF_00424600	iron(III)-enterobactin esterase	K07214	[EC:3.1.1.108]	+	+	+	+	+	+	+	+	+	+	+	+	+	+	+	+	+	+	+	-	-
		Iron-transport	fhuB	PGF_02927872	ferric hydroxamate transport system permease protein	K23228		+	+	+	+	+	+	+	+	+	+	+	+	+	+	+	+	+	+	+	-	-
		Iron-transport	fhuC	PGF_06509266	ferric hydroxamate transport system ATP-binding protein	K10829	[EC:7.2.2.16]	+	+	+	+	+	+	+	+	+	+	+	+	+	+	+	+	+	+	+	-	-
		Iron-transport	fhuD	PGF_06098925	ferric hydroxamate transport system substrate-binding protein	K23227		+	+	+	+	+	-	-	-	+	+	+	+	+	+	+	+	+	+	+	-	-
		Iron-transport	fhuF	PGF_00004497	ferric iron reductase protein FhuF	K13255		+	+	+	+	+	+	+	+	+	+	+	+	+	+	+	+	+	+	+	-	-
		Iron-transport	fieF	PGF_00069596	ferrous-iron efflux pump FieF	K13283		+	+	+	+	+	+	+	+	+	+	+	+	+	+	+	+	+	+	+	-	-
		Iron-transport	fiu	NA	catecholate siderophore receptor, ferric iron uptake (Fiu) transporter	K16090		+	+	+	+	+	+	+	+	+	+	+	+	+	+	+	+	+	+	+	-	-
		Iron-regulation	fur	PGF_10470343	Fur family transcriptional regulator, ferric uptake regulator	K03711		+	+	+	+	+	-	-	-	-	-	-	-	-	-	+	+	+	+	+	+	+
		Iron-transport	hmuS	PGF_00011424	hemin transport protein HmuS	K07225		+	+	+	+	+	-	-	-	-	+	+	+	+	+	+	+	+	+	+	-	-
		Iron-transport	hmuT	NA	heme transport system substrate-binding protein	K25132		+	+	+	+	+	-	-	-	-	+	+	+	+	+	+	+	+	+	+	-	-
		Iron-transport	hmuU	NA	heme transport system permease protein	K25133		+	+	+	+	+	-	-	-	-	+	+	+	+	+	+	+	+	+	+	-	-
		Iron-transport	hmuV	NA	heme transport system ATP-binding protein	K10834	[EC:7.6.2.5]	+	+	+	+	+	-	-	-	-	+	+	+	+	+	+	+	+	+	+	-	-
		Aerobactin biosynthesis-related gene	iucD	NA	lysine N6-hydroxylase	K03897	[EC:1.14.13.59]	+	+	+	+	+	+	+	+	+	+	+	+	+	+	-	-	-	-	-	+	-
		Iron-transport	sitA	PGF_00019217	manganese/iron transport system substrate-binding protein	K11604		+	+	+	+	+	+	+	+	+	+	+	+	+	+	+	+	+	+	+	-	-
		Iron-transport	sitB	PGF_10335063	manganese/iron transport system ATP-binding protein	K11607		+	+	+	+	+	+	+	+	+	+	+	+	+	+	+	+	+	+	+	-	-
		Iron-transport	sitC	PGF_06319722	manganese/iron transport system permease protein	K11605		+	+	+	+	+	+	+	+	+	+	+	+	+	+	+	+	+	+	+	-	-
		Iron-transport	sitD	PGF_04132127	manganese/iron transport system permease protein	K11606		+	+	+	+	+	+	+	+	+	+	+	+	+	+	+	+	+	+	+	-	-
			fhuE	PGF_00004681	ferric-rhodotorulic acid/ferric-coprogen receptor FhuE	K02014		+	+	+	+	+	+	+	+	+	+	+	+	+	+	+	+	+	+	+	-	-
		Iron-transport	VIT	NA	vacuolar iron transporter family protein	K22736		+	+	+	+	+	+	+	+	+	+	+	+	+	+	-	+	+	+	+	-	-
		Siderophore-interacting protein	yqjH	PGF_00875709	ferric-chelate reductase (NADPH)	K07229	[EC:1.16.1.9]	+	+	+	+	+	+	+	+	+	+	+	+	+	+	+	+	+	+	+	-	-
	Abiotic stress tolerance	Acidic stress	cadB	PGF_00018018	cadaverine:lysine antiporter	K03757		-	-	-	+	-	-	-	-	-	+	-	-	+	+	+	-	-	+	-	-	-
		Heat resistance gene	clpA	PGF_00016323	ATP-dependent Clp protease ATP-binding subunit ClpA	K03694		-	+	+	-	+	-	-	-	-	+	-	-	+	+	-	-	-	-	-	-	-
		Heat resistance gene	clpP	PGF_00285620	ATP-dependent Clp protease proteolytic subunit ClpP	K01358	[EC:3.4.21.92]	-	-	-	+	-	+	-	+	-	+	-	-	+	+	+	-	-	+	-	-	+
		Heat resistance gene	clpS	PGF_10480676	ATP-dependent Clp protease adaptor protein ClpS	K06891		-	+	+	-	+	-	-	-	-	+	-	-	+	+	-	-	-	-	-	-	-
		Heat shock protein	clpX	PGF_00016338	ATP-dependent Clp protease ATP-binding subunit ClpX	K03544		-	-	-	+	-	+	-	+	-	+	-	-	+	+	+	-	-	+	-	-	+
		Heat shock protein	grpE	PGF_03751823	Heat shock protein GrpE	K03687		-	-	-	-	-	-	-	-	-	-	-	-	-	-	-	-	-	-	+	-	+
		Heat shock protein	hslJ	PGF_00072061	heat shock protein HslJ	K03668		-	-	-	-	-	+	+	+	-	-	+	-	+	-	-	-	-	-	-	-	-
		Heat shock protein	hslR	PGF_00048933	ribosome-associated heat shock protein Hsp15	K04762		-	-	-	-	-	-	-	-	-	-	-	-	-	-	-	+	+	-	-	-	-
		Heat shock protein	hspQ	PGF_00072177	heat shock protein HspQ	K11940		-	+	+	-	+	-	-	-	-	-	-	-	-	-	-	-	-	-	-	-	-
		Heat shock protein	htpG	PGF_05421852	chaperone protein HtpG	K04079		-	-	-	+	-	+	-	+	-	+	-	-	+	+	+	-	-	+	-	-	+
		Heat shock protein	htpX	PGF_00037828	heat shock protein HtpX	K03799	[EC:3.4.24.-]	-	-	-	-	-	-	+	-	-	-	+	+	-	-	+	-	-	+	-	+	-
		Heat shock protein	ibpA	PGF_03062230	chaperone protein IbpA	K04080		-	-	-	-	-	-	-	-	-	-	-	-	-	-	-	+	+	-	-	-	-
		Heat shock protein	ibpB	PGF_00005576	chaperone protein IbpB	K04081		-	-	-	-	-	-	-	-	-	-	-	-	-	-	-	+	+	-	-	-	-
		Osmotic stress	betA	PGF_00861656	choline dehydrogenase	K00108	[EC:1.1.99.1]	-	-	-	+	-	-	-	-	-	+	-	-	+	+	+	-	-	+	-	-	-
		Osmotic stress	betB	PGF_00402817	betaine-aldehyde dehydrogenase	K00130	[EC:1.2.1.8]	-	-	-	+	-	-	-	-	-	+	-	-	+	+	+	-	-	+	-	-	-
		Osmotic stress	betI	PGF_00010719	Transcriptional regulator BetI, TetR family	K02167		-	-	-	+	-	-	-	-	-	+	-	-	+	+	+	-	-	+	-	-	-
		Osmotic stress	betT	PGF_00979882	choline/glycine/proline betaine transport protein	K02168		-	-	-	+	-	-	-	-	-	+	-	-	+	+	+	-	-	+	-	-	-
		Osmotic stress	otsA	PGF_06214912	trehalose 6-phosphate synthase	K00697	[EC:2.4.1.15]	-	-	-	-	-	-	+	-	-	-	+	+	-	-	+	-	-	+	-	-	-
		Osmotic stress	otsB	PGF_02737404	trehalose 6-phosphate phosphatase	K01087	[EC:3.1.3.12]	-	-	-	-	-	-	+	-	-	-	+	+	-	-	+	-	-	+	-	-	-
		Hyperosmotic stress	potA	PGF_08196377	Spermidine/putrescine import ABC transporter ATP-binding protein PotA	K02052		-	-	-	-	-	+	+	+	+	-	+	+	-	-	-	-	-	-	+	-	-
		Osmotic stress	potB	PGF_00053700	Spermidine/putrescine import ABC transporter permease protein PotB	K02053		-	-	-	-	-	+	+	+	+	-	+	+	-	-	-	-	-	-	+	-	-
		Osmotic stress	potC	PGF_05048110	Spermidine/putrescine import ABC transporter permease protein PotC	K02054		-	-	-	-	-	+	+	+	+	-	+	+	-	-	-	-	-	-	+	-	-
		Osmotic stress	potD	PGF_10327309	Spermidine/putrescine import ABC transporter substrate-binding protein PotD	K02055		-	-	-	-	-	+	+	+	+	-	+	+	-	-	-	-	-	-	+	-	-
		Osmotic stress	potF	PGF_00045726	putrescine transport system substrate-binding protein potF	K11073		-	+	+	-	+	-	-	-	-	+	-	-	+	+	-	-	-	-	-	-	-
		Osmotic stress	potG	PGF_04965976	putrescine transport system substrate-binding protein potG	K11076		-	+	+	-	+	-	-	-	-	+	-	-	+	+	-	-	-	-	-	-	-
		Osmotic stress	potH	PGF_00045738	putrescine transport system permease protein potH	K11075		-	+	+	-	+	-	-	-	-	+	-	-	+	+	-	-	-	-	-	-	-
		Osmotic stress	potI	PGF_04803924	putrescine transport system permease protein	K11074		-	+	+	-	+	-	-	-	-	+	-	-	+	+	-	-	-	-	-	-	-
		Osmotic stress	proB	PGF_09129813	glutamate 5-kinase	K00931	[EC:2.7.2.11]	-	-	-	+	-	+	-	+	-	+	-	-	-	+	+	-	-	+	-	+	+
		Osmotic stress	proV	PGF_01477459	glycine betaine/proline transport system ATP-binding protein	K02000	[EC:7.6.2.9]	-	-	-	-	-	-	-	-	-	-	-	-	-	-	-	-	-	-	+	-	-
		Osmotic stress	proW	PGF_00886151	glycine betaine/proline transport system permease protein	K02001		-	-	-	-	-	-	-	-	-	-	-	-	-	-	-	-	-	-	+	-	-
		Osmotic stress	proX	PGF_00016189	glycine betaine/proline transport system substrate-binding protein	K02002		-	-	-	-	-	-	-	-	-	-	-	-	-	-	-	-	-	-	+	-	-
		Osmotic stress	trkA	PGF_06627798	Trk potassium uptake system protein TrkA	K10716		-	-	-	-	-	-	+	-	-	-	+	+	-	-	+	+	+	+	-	-	-
		Oxidative stress	speA	PGF_00404019	arginine decarboxylase	K01585	[EC:4.1.1.19]	-	-	-	-	-	-	-	-	-	-	-	-	-	-	-	+	+	-	+	+	+
		Oxidative stress	speB	PGF_10479967	agmatinase	K01480	[EC:3.5.3.11]	-	-	-	-	-	-	-	-	-	-	-	-	-	-	-	+	+	-	+	-	-
		Oxidative stress	speC	PGF_00027524	ornithine decarboxylase	K01581	[EC:4.1.1.17]	-	-	-	-	-	-	-	-	-	-	-	-	-	-	-	+	+	-	+	-	-
		Oxidative stress	speG	PGF_00053627	diamine N-acetyltransferase (proline metabolism)	K00657	[EC:2.3.1.57]	+	+	+	-	+	+	+	+	+	-	+	+	-	-	-	-	-	-	-	-	-
		Salt stress	chaA	PGF_03161859	Ca2+:H+ antiporter	K07300		-	-	-	-	-	-	+	-	-	-	+	+	-	-	+	-	-	+	-	-	+
		Salt stress	KdpA	PGF_00035405	potassium-transporting ATPase potassium-binding subunit	K01546	[EC:7.2.2.6]	-	-	+	-	+	-	-	-	-	+	-	-	+	+	+	-	-	+	-	-	-
		Salt stress	KdpB	PGF_00035406	potassium-transporting ATPase ATP-binding subunit	K01547	[EC:7.2.2.6]	-	-	+	-	+	-	-	-	-	+	-	-	+	+	+	-	-	+	-	-	-
		Salt stress	KdpC	PGF_00035407	potassium-transporting ATPase KdpC subunit	K01548		-	-	+	-	+	-	-	-	-	+	-	-	+	+	+	-	-	+	-	-	-
		Salt stress	KdpD	PGF_02938414	Osmosensitive K+ channel histidine kinase KdpD	K07646	[EC:2.7.13.3]	-	-	+	-	+	-	-	-	-	+	-	-	+	+	+	-	-	+	-	-	-
		Salt stress	KdpE	PGF_10469496	DNA-binding response regulator KdpE	K07667		-	-	+	-	+	-	-	-	-	+	-	-	+	+	+	-	-	+	-	-	-
		Salt stress	KdpF	PGF_04668430	potassium-transporting ATPase KdpF subunit	K01545		-	-	+	-	+	-	-	-	-	+	-	-	+	+	+	-	-	+	-	-	-
		Salt stress	kefB	PGF_02865787	glutathione-regulated potassium-efflux system protein KefB	K11747		-	-	-	-	-	-	-	-	-	-	-	-	-	-	-	+	+	-	-	-	-
		Salt stress	kefF	PGF_00008487	glutathione-regulated potassium-efflux system ancillary protein KefF	K11746		+	+	+	-	+	-	-	-	-	-	+	+	-	-	-	-	-	-	-	-	-
		Salt stress	kefG	PGF_03128934	glutathione-regulated potassium-efflux system ancillary protein KefG	K11748		-	-	-	-	-	-	-	-	-	-	-	-	-	-	-	+	+	-	-	-	-
		Salt stress	NhaB	PGF_00025290	Na+:H+ antiporter, NhaB family	K03314		-	+	-	-	-	-	+	-	-	-	+	+	-	-	+	-	-	+	-	-	-
		Salt stress	nhaP2	PGF_00141955	potassium/hydrogen antiporter	K11105		-	+	-	-	-	-	+	-	-	-	+	+	-	-	+	-	-	+	-	-	-
		Salt stress	mdtI	PGF_00053667	spermidine export protein MdtI	K11742		+	+	+	-	+	+	+	+	+	-	+	+	-	-	-	-	-	-	-	-	-
		Salt stress	mdtJ	PGF_01875008	spermidine export protein MdtJ	K11743		+	+	+	-	+	+	+	+	+	-	+	+	-	-	-	-	-	-	-	-	-
		Salt stress	proA	PGF_05387084	Gamma-glutamyl phosphate reductase	K00147	[EC:1.2.1.41]	-	-	-	+	-	+	-	+	-	+	-	-	-	+	+	-	-	+	-	+	+
		Salt stress	proY	PGF_00037558	proline-specific permease ProY	K11736		-	-	-	+	-	+	-	+	-	+	-	-	+	+	+	-	-	+	-	-	-
		Salt stress	ybaL	PGF_08257730	Inner membrane protein YbaL, KefB/KefC family	K26735		-	-	-	+	-	-	-	-	-	+	-	-	+	+	+	-	-	+	-	-	-
		Salt stress	yrbG	PGF_00709681	Inner membrane protein YrbG, predicted calcium/sodium:proton antiporter	K07301		-	-	-	-	-	-	-	-	-	+	-	-	-	+	+	-	-	+	+	-	-
		Salt stress	treY	PGF_06757690	Malto-oligosyltrehalose synthase	K06044	[EC:5.4.99.15]	+	+	+	-	+	+	+	+	+	-	+	+	-	-	-	-	-	-	-	-	-
		Salt stress	treZ	PGF_00019051	Malto-oligosyltrehalose trehalohydrolase	K01236	[EC:3.2.1.141]	+	+	+	-	+	+	+	+	+	-	+	+	-	-	-	-	-	-	-	-	-
		Osmotic and oxidative stress	proC	PGF_07609122	pyrroline-5-carboxylate reductase	K00286	[EC:1.5.1.2]	+	+	+	+	+	+	+	+	+	+	+	+	+	+	+	-	-	+	-	+	+
		Osmotic and salt stress	pip	PGF_07780089	proline iminopeptidase	K01259	[EC:3.4.11.5]	-	-	-	+	-	-	-	-	+	-	-	-	-	-	-	-	-	-	-	-	-
		Osmotic, oxidative and acid stress	treS	PGF_08864586	trehalose synthase	K05343	[EC:5.4.99.16]	+	+	-	-	+	+	+	+	-	-	+	+	-	-	+	-	-	-	+	-	-
		Acidic and osmotic stress	kefA	PGF_10340618	potassium-dependent mechanosensitive channel	K05802		-	-	-	+	-	+	-	+	-	+	-	-	+	+	+	-	-	+	-	-	-
		General stress response	bolA	PGF_00649271	BolA family transcriptional regulator, general stress-responsive regulator	K05527		-	-	-	+	-	+	-	+	-	+	-	-	+	+	+	-	-	+	-	-	-
		Universal stress protein (stresses including heat, stationary phase, carbon or phosphate starvation, and CCCP treatment)	uspA	PGF_00065934	universal stress protein A	K06149		-	-	-	-	-	-	-	-	-	-	-	-	-	-	-	+	+	-	-	-	-
		Universal stress protein (stresses including heat, stationary phase, carbon or phosphate starvation, and CCCP treatment)	uspB	PGF_00065937	universal stress protein A	K06144		-	-	-	-	-	-	-	-	-	-	-	-	-	-	-	+	+	-	-	-	-
		Universal stress protein (stresses including heat, stationary phase, carbon or phosphate starvation, and CCCP treatment)	uspC	PGF_00065938	universal stress protein C	K14064		-	-	-	-	-	-	+	-	-	-	+	+	-	-	+	-	-	+	-	-	-
		Universal stress protein (stresses including heat, stationary phase, carbon or phosphate starvation, and CCCP treatment)	uspE	PGF_00065941	universal stress protein E	K14055		+	+	+	-	+	+	+	+	+	-	+	+	-	-	+	-	-	-	-	-	-
		Universal stress protein (stresses including heat, stationary phase, carbon or phosphate starvation, and CCCP treatment)	uspF	PGF_00065943	universal stress protein F	K14061		-	-	-	-	-	+	+	+	-	-	+	-	+	-	-	-	-	+	-	-	-
		Universal stress protein (stresses including heat, stationary phase, carbon or phosphate starvation, and CCCP treatment)	uspG	PGF_00065945	universal stress protein G	K11932		+	+	+	-	+	+	+	+	+	+	+	+	+	+	+	-	-	-	-	-	-

## Sheet: Table S7
	Table S7: Performance of the 14 strains sequenced in the current study under wide ranges of salt concentrations and high temperatures
	Klebsiella strain	Maximal Tolerated NaCl concentration (%)	Maximal Tolerated Temperature °C
	K. michiganensis NGB-FR1	3	37
	K. michiganensis NGB-FR3	3.5	40
	K. michiganensis NGB-FR19	3.5	40
	K. michiganensis NGB-FR89	3.5	40
	K. michiganensis NGB-FR129	3.5	40
	K. pasteurii NGB-FR49	3.5	40
	K. pasteurii NGB-FR50	3.5	40
	K. pasteurii NGB-FR52	3.5	40
	K. pasteurii NGB-FR108	3	37
	K. grimontii NGB-FR21	4	45
	K. grimontii NGB-FR40	3.5	40
	K. grimontii NGB-FR67	3.5	37
	K. grimontii NGB-FR100	3.5	45
	K. grimontii NGB-FR111	4	45

## Sheet: Table S8 
Table S8: CARD Antibiotc Resistance genes annotated in the 14 strains sequenced in this study and selected reference genomes available in NCBI database
Gene	Resistance Mechanism	AMR Gene Family	NGB- FR1	NGB- FR3	NGB- FR19	NGB- FR89	NGB- FR129	NGB- FR49	NGB- FR50	NGB- FR52	NGB- FR108	NGB- FR 21	NGB- FR 40	NGB- FR 67	NGB- FR 100	NGB- FR 111	K. grimontii 06D021T	K. grimontii 2481359	K. grimontii MBTK-1	K. pasteurii SB6412T	K. pasteurii Kox205	K. pasteurii BDA134-6	K. michiganensis DSM 25444T	K. michiganensis 23999A2	K. michiganensis KD70	Drug Class	Antibiotic
adeF	antibiotic efflux	resistance-nodulation-cell division (RND) antibiotic efflux pump	2	2	2	2	2	2	2	2	2	2	2	2	2	2	2	3	2	2	2	2	2	2	2	fluoroquinolone antibiotic, tetracycline antibiotic	tetracycline
baeR	antibiotic efflux	resistance-nodulation-cell division (RND) antibiotic efflux pump	1	1	1	1	1	1	1	1	1	1	1	1	1	1	1	1	1	1	1	1	1	1	1	aminoglycoside antibiotic, aminocoumarin antibiotic	novobiocin
CRP	antibiotic efflux	resistance-nodulation-cell division (RND) antibiotic efflux pump	1	1	1	1	1	1	1	1	1	1	1	1	1	1	1	1	1	1	1	1	1	1	1	macrolide antibiotic, fluoroquinolone antibiotic, penam	erythromycin, cloxacillin, oxacillin, norfloxacin
emrR	antibiotic efflux	major facilitator superfamily (MFS) antibiotic efflux pump	1	1	1	1	1	1	1	1	1	1	1	1	1	1	1	1	1	1	1	1	1	1	1	fluoroquinolone antibiotic	nalidixic acid
H-NS	antibiotic efflux	major facilitator superfamily (MFS) antibiotic efflux pump, resistance-nodulation-cell division (RND) antibiotic efflux pump	1	1	1	1	1	1	1	1	1	1	1	1	1	1	1	1	1	1	1	1	1	1	1	macrolide antibiotic, fluoroquinolone antibiotic, cephalosporin, cephamycin, penam, tetracycline antibiotic	erythromycin, cloxacillin, ciprofloxacin, tetracycline, oxacillin, norfloxacin
KpnE	antibiotic efflux	small multidrug resistance (SMR) antibiotic efflux pump	1	1	1	1	1	1	1	1	1	1	1	1	1	1	1	1	1	1	1	1	1	1	1	macrolide antibiotic, aminoglycoside antibiotic, cephalosporin, tetracycline antibiotic, peptide antibiotic, rifamycin antibiotic, disinfecting agents and antiseptics	erythromycin, streptomycin, tetracycline, cefepime, ceftriaxone, rifampin, colistin A, colistin B, triclosan, benzalkonium chloride, chlorhexidine
KpnF	antibiotic efflux	small multidrug resistance (SMR) antibiotic efflux pump	1	1	1	1	1	1	1	1	1	1	1	1	1	1	1	1	1	1	1	1	1	1	1	macrolide antibiotic, aminoglycoside antibiotic, cephalosporin, tetracycline antibiotic, peptide antibiotic, rifamycin antibiotic, disinfecting agents and antiseptics	erythromycin, streptomycin, tetracycline, cefepime, ceftriaxone, rifampin, colistin A, colistin B, triclosan, benzalkonium chloride, chlorhexidine
KpnG	antibiotic efflux	major facilitator superfamily (MFS) antibiotic efflux pump	1	1	1	1	1	1	1	1	1	1	1	1	1	1	1	1	1	1	1	1	1	1	1	macrolide antibiotic, fluoroquinolone antibiotic, aminoglycoside antibiotic, carbapenem, cephalosporin, penam, peptide antibiotic, penem	erythromycin, gentamicin C, ciprofloxacin, spectinomycin, streptomycin, tobramycin, ceftazidime, ertapenem, piperacillin, azithromycin, imipenem, polymyxin B, polymyxin B1, polymyxin B2, polymyxin B3, polymyxin B4, norfloxacin, ticarcillin, gentamicin
KpnH	antibiotic efflux	major facilitator superfamily (MFS) antibiotic efflux pump	1	1	1	1	1	1	1	1	1	1	1	1	1	1	1	1	1	1	1	1	1	1	1	macrolide antibiotic, fluoroquinolone antibiotic, aminoglycoside antibiotic, carbapenem, cephalosporin, penam, peptide antibiotic, penem	erythromycin, gentamicin C, ciprofloxacin, spectinomycin, streptomycin, tobramycin, ceftazidime, ertapenem, piperacillin, azithromycin, imipenem, polymyxin B, polymyxin B1, polymyxin B2, polymyxin B3, polymyxin B4, norfloxacin, ticarcillin, gentamicin
leuO	antibiotic efflux	major facilitator superfamily (MFS) antibiotic efflux pump	1	1	1	1	1	1	1	1	1	1	1	1	1	1	1	1	1	1	1	1	1	1	1	nucleoside antibiotic, disinfecting agents and antiseptics	acriflavine, puromycin
LptD	antibiotic efflux	ATP-binding cassette (ABC) antibiotic efflux pump	1	1	1	1	1	1	1	1	1	1	1	1	1	1	1	1	1	1	1	1	1	1	1	carbapenem, peptide antibiotic, aminocoumarin antibiotic, rifamycin antibiotic	novobiocin, rifampin, imipenem, polymyxin B
msbA	antibiotic efflux	ATP-binding cassette (ABC) antibiotic efflux pump	1	1	1	1	1	1	1	1	1	1	1	1	1	1	1	1	1	1	1	1	1	1	1	nitroimidazole antibiotic	metronidazole
oqxA	antibiotic efflux	resistance-nodulation-cell division (RND) antibiotic efflux pump	1	1	1	1	1	1	1	1	1	1	1	1	1	1	1	1	1	1	1	1	1	1	1	fluoroquinolone antibiotic, glycylcycline, tetracycline antibiotic, diaminopyrimidine antibiotic, nitrofuran antibiotic	tigecycline, ciprofloxacin, nitrofurantoin, trimethoprim
qacG	antibiotic efflux	small multidrug resistance (SMR) antibiotic efflux pump	0	0	0	0	0	0	0	0	0	0	0	0	0	0	1	0	0	0	0	0	0	0	0	disinfecting agents and antiseptics
qacJ	antibiotic efflux	small multidrug resistance (SMR) antibiotic efflux pump	1	1	1	1	1	1	1	1	1	1	1	1	1	1	1	1	1	1	1	1	1	1	1	disinfecting agents and antiseptics	benzalkonium chloride
rsmA	antibiotic efflux	resistance-nodulation-cell division (RND) antibiotic efflux pump	1	1	1	1	1	1	1	1	1	1	1	1	1	1	1	1	1	1	1	1	1	1	1	fluoroquinolone antibiotic, diaminopyrimidine antibiotic, phenicol antibiotic	trimethoprim, chloramphenicol
acrA	antibiotic efflux	resistance-nodulation-cell division (RND) antibiotic efflux pump	0	0	0	0	0	0	0	0	0	0	0	0	0	0	1	1	1	1	1	1	1	1	1	fluoroquinolone antibiotic, cephalosporin, glycylcycline, penam, tetracycline antibiotic, rifamycin antibiotic, phenicol antibiotic, disinfecting agents and antiseptics	tigecycline, ciprofloxacin, tetracycline, rifampin, chloramphenicol, ampicillin, cefalotin, triclosan
ArnT	antibiotic target alteration	pmr phosphoethanolamine transferase	1	1	1	1	1	1	1	1	1	1	1	1	1	1	1	1	1	1	1	1	1	1	1	peptide antibiotic	colistin A, colistin B
eptB	antibiotic target alteration	pmr phosphoethanolamine transferase	1	1	1	1	1	1	1	1	1	1	1	1	1	1	1	1	1	1	1	1	1	1	1	peptide antibiotic	polymyxin B, colistin A, colistin B
EF-Tu	antibiotic target alteration	elfamycin resistant EF-Tu	0	0	0	0	0	0	0	0	0	0	0	0	0	0	1	2	0	1	2	2	2	0	0	elfamycin antibiotic	pulvomycin
gyrA	antibiotic target alteration	fluoroquinolone resistant gyrA	0	0	0	0	0	0	0	0	0	0	0	0	0	0	0	0	0	0	0	0	0	1	0	fluoroquinolone antibiotic	enoxacin, ciprofloxacin, levofloxacin, moxifloxacin, gatifloxacin, lomefloxacin, nalidixic acid, norfloxacin, ofloxacin, trovafloxacin, grepafloxacin, sparfloxacin, pefloxacin
UhpT	antibiotic target alteration	antibiotic-resistant UhpT	1	1	1	1	1	1	1	1	1	1	1	1	1	1	1	1	0	1	1	1	1	1	1	phosphonic acid antibiotic	fosfomycin
PBP3	antibiotic target alteration	Penicillin-binding protein mutations conferring resistance to beta-lactam antibiotics	1	1	1	1	1	1	1	1	1	1	1	1	1	1	1	1	1	1	1	1	1	1	1	cephalosporin, cephamycin, penam	ceftriaxone, ampicillin, cefaclor, cefotaxime, cefditoren, cefdinir
gyrB	antibiotic target alteration	fluoroquinolone resistant gyrB	1	1	1	1	1	1	1	1	1	1	1	1	1	1	1	1	1	1	1	1	1	1	1	fluoroquinolone antibiotic	enoxacin, ciprofloxacin, levofloxacin, moxifloxacin, gatifloxacin, lomefloxacin, nalidixic acid, norfloxacin, ofloxacin, trovafloxacin, grepafloxacin, sparfloxacin, pefloxacin
vanG	antibiotic target alteration	glycopeptide resistance gene cluster, Van ligase	1	1	1	1	1	1	1	1	1	1	1	1	1	1	1	1	1	1	1	1	1	1	1	glycopeptide antibiotic	vancomycin
APH(3')-Ia	antibiotic inactivation	fosfomycin thiol transferase	0	0	0	1	0	0	0	0	0	0	0	0	0	0	0	0	0	0	0	0	0	0	0	fluoroquinolone antibiotic, aminoglycoside antibiotic, phosphonic acid antibiotic	ciprofloxacin, gentamicin
fosA5	antibiotic inactivation	fosfomycin thiol transferase	1	1	1	1	1	1	1	1	1	1	1	1	1	1	1	1	1	1	1	1	1	1	1	fluoroquinolone antibiotic, aminoglycoside antibiotic, phosphonic acid antibiotic	ciprofloxacin, gentamicin
KPC-3	antibiotic inactivation	KPC beta-lactamase	0	0	0	0	0	0	0	0	0	0	0	0	0	0	0	0	0	0	0	0	0	1	0	monobactam, carbapenem, cephalosporin, penam
OXY-1-2	antibiotic inactivation	OXY beta-lactamase	1	1	1	1	1	0	0	0	0	0	0	0	0	0	0	0	0	0	0	0	1	0	0	monobactam, cephalosporin, penam
OXY-4-1	antibiotic inactivation	OXY beta-lactamase	0	0	0	0	0	1	1	1	1	0	0	0	0	0	0	0	0	1	1	1	0	0	0	monobactam, cephalosporin, penam
OXY-6-2	antibiotic inactivation	OXY beta-lactamase	0	0	0	0	0	0	0	0	0	1	1	1	1	1	1	1	1	0	0	0	0	0	1	monobactam, cephalosporin, penam
SHV-12	antibiotic inactivation	SHV beta-lactamase	0	0	0	0	0	0	0	0	0	0	0	0	0	0	0	0	0	0	0	0	0	1	0	carbapenem, cephalosporin, penam	ceftazidime, ceftriaxone, cefalotin
TEM-1	antibiotic inactivation	TEM beta-lactamase	0	0	0	0	0	0	0	0	0	0	0	0	0	0	0	0	0	0	0	0	0	1	0	monobactam, cephalosporin, penam, penem	cefazolin, amoxicillin, ampicillin, cefalotin
OmpA	reduced permeability to antibiotic	General Bacterial Porin with reduced permeability to peptide antibiotics	1	1	1	1	1	1	1	1	1	0	0	0	0	0	0	0	0	1	1	1	1	1	0	peptide antibiotic	polymyxin B, defensin
AcrAB-TolC	antibiotic efflux, antibiotic target alteration	resistance-nodulation-cell division (RND) antibiotic efflux pump	1	1	1	1	1	1	1	1	1	1	1	1	1	1	1	1	1	1	1	1	1	1	1	fluoroquinolone antibiotic, cephalosporin, glycylcycline, penam, tetracycline antibiotic, rifamycin antibiotic, phenicol antibiotic, disinfecting agents and antiseptics	tigecycline, ciprofloxacin, tetracycline, rifampin, chloramphenicol, ampicillin, cefalotin, triclosan
marA	antibiotic efflux, reduced permeability to antibiotic	resistance-nodulation-cell division (RND) antibiotic efflux pump, General Bacterial Porin with reduced permeability to beta-lactams	1	1	1	1	1	1	1	1	1	1	1	1	1	1	1	1	1	1	1	1	1	1	1	fluoroquinolone antibiotic, monobactam, carbapenem, cephalosporin, glycylcycline, cephamycin, penam, tetracycline antibiotic, rifamycin antibiotic, phenicol antibiotic, penem, disinfecting agents and antiseptics	tigecycline, tetracycline, rifampin, chloramphenicol, ampicillin, cefalotin, triclosan

## Sheet: Table S9
		Table S9: VFDB viruelence factors annotated in the 14 KoSC strains sequenced in this study and selected reference genomes available in NCBI database
		Virulence Class	Virulence factors	Product	Gene	NGB-FR21	NGB-FR40	NGB-FR67	NGB-FR100	NGB-FR111	NGB-FR1	NGB-FR3	NGB-FR19	NGB-FR89	NGB-FR129	NGB-FR49	NGB-FR50	NGB-FR52	NGB-FR108	K. michiganensis DSM 25444	K. michiganensis 23999A2	K. grimontii KD70	K. grimontii 06D021	K. grimontii 2481359	K. grimontii MBTK-1	K. pasteurii SB6412	K.pasteurii Kox205	K.pasteurii BDA134-6
1	1	Adherence	Type 3 fimbriae	putative fimbrial-like protein	mrkA	1	1	1	1	1	1	1	1	1	1	1	1	1	1	1	1	1	1	1	1	1	1	1
2	2	Adherence	Type 3 fimbriae	type 3 fimbria chaperone MrkB	mrkB	1	1	1	1	1	1	1	1	1	1	1	1	1	1	1	1	1	1	1	1	1	1	1
3	3	Adherence	Type 3 fimbriae	the outer membrane fimbrial usher porin (fup) family.	mrkC	2	2	2	2	2	1	1	1	1	1	1	1	1	1	1	3	1	1	1	2	1	1	1
4	4	Adherence	Type 3 fimbriae	type 3 fimbria adhesin subunit MrkD	mrkD	1	1	1	1	1	1	1	1	1	1	1	1	1	1	1	2	1	1	1	1	1	1	1
5	5	Adherence	Type 3 fimbriae	type 3 fimbria minor subunit MrkF	mrkF	1	1	1	1	1	1	1	1	1	1	1	1	1	1	1	2	1	1	1	1	1	1	1
6	6	Adherence	Type 3 fimbriae	transcriptional activator MrkH	mrkH	1	1	1	1	1	1	1	1	1	1	1	1	1	1	1	0	1	1	1	1	1	1	1
7	7	Adherence	Type 3 fimbriae	transcriptional regulator MrkI	mrkI	0	0	0	0	0	1	1	1	1	1	1	1	1	1	1	1	0	1	1	0	1	1	1
8	8	Adherence	Type 3 fimbriae	phosphodiesterase MrkJ	mrkJ	1	1	1	1	1	1	1	1	1	1	1	1	1	1	1	2	1	1	1	1	1	1	1
9	9	Adherence	Type I fimbriae	type 1 fimbriae major subunit FimA	fimA	2	2	2	2	2	2	2	2	1	2	2	2	2	2	2	2	2	2	2	1	2	2	2
10	10	Adherence	Type I fimbriae	type 1 fimbriae regulatory protein FimB	fimB	2	2	2	2	2	4	4	4	3	4	4	4	4	4	4	4	2	2	2	1	4	4	4
11	11	Adherence	Type I fimbriae	Chaperone protein FimC	fimC	2	2	2	2	1	3	3	3	2	3	3	3	3	2	3	3	2	3	2	1	2	2	2
12	12	Adherence	Type I fimbriae	Outer membrane usher protein FimD	fimD	7	5	5	5	7	7	9	9	7	9	10	10	10	5	8	9	5	6	6	5	9	9	9
13	13	Adherence	Type I fimbriae	type 1 fimbriae regulatory protein FimE	fimE	1	1	1	1	1	1	1	1	0	0	1	1	1	1	1	1	1	1	1	0	1	1	1
14	14	Adherence	Type I fimbriae	type 1 fimbrae adaptor subunit FimF	fimF	2	2	2	2	2	2	2	2	1	2	2	2	2	2	2	2	2	2	2	1	2	2	2
15	15	Adherence	Type I fimbriae	type 1 fimbrae adaptor subunit FimG	fimG	2	2	2	2	2	2	2	2	1	2	2	2	2	2	2	2	2	2	2	1	2	2	2
16	16	Adherence	Type I fimbriae	mannose-specific adhesin FimH	fimH	2	2	2	2	2	2	2	2	1	2	4	4	4	2	2	2	2	2	2	1	2	2	2
17	17	Adherence	Type I fimbriae	Fimbriae-like adhesin FimI	fimI	1	2	2	2	1	1	1	1	1	1	3	3	2	2	1	1	2	2	2	1	1	2	2
18	18	Adherence	Type I fimbriae	Type I pilus regulatory gene fimK	fimK	2	2	2	2	2	1	1	1	1	1	3	3	3	2	0	0	0	2	2	1	2	2	2
19	19	Adherence	P fimbriae (Escherichia)	Outer membrane usher protein PapC	papC	1	1	1	1	1	1	1	1	0	1	0	0	0	1	0	0	0	1	1	1	0	0	0
20	20	Adherence	P fimbriae (Escherichia)	chaperone papD	papD	1	1	1	1	1	1	1	1	0	1	0	0	0	1	0	0	0	1	1	1	0	0	0
21	21	Adherence	Type IV pili (Yersinia)	Type IV fimbrial biogenesis protein PilW	pilW	2	2	2	2	2	1	1	1	1	1	1	1	1	2	2	3	2	1	2	2	1	1	1
22	1	Efflux pump	AcrAB	Multidrug efflux system AcrAB-TolC, membrane fusion component AcrA	acrA	3	3	3	3	3	1	1	1	1	1	1	1	1	1	1	1	1	1	1	1	1	1	1
23	2	Efflux pump	AcrAB	Multidrug efflux system AcrAB-TolC, inner-membrane proton/drug antiporter AcrB	acrB	9	9	9	9	9	3	3	3	2	3	2	2	2	3	3	3	3	3	3	3	2	2	2
24	1	Iron uptake	Aerobactin	Aerobactin siderophore receptor IutA	iutA	1	1	1	1	1	1	1	1	1	1	1	1	1	1	1	1	1	1	1	1	1	1	1
25	2	Iron uptake	Ent siderophore	2,3-dihydro-2,3-dihydroxybenzoate dehydrogenase	entA	1	1	1	1	1	1	1	1	1	1	1	1	1	1	1	1	1	1	1	1	1	1	1
26	3	Iron uptake	Ent siderophore	Isochorismatase siderophore	entB	1	1	1	1	1	1	1	1	1	1	1	1	1	1	1	1	1	1	1	1	1	1	1
27	4	Iron uptake	Ent siderophore	Isochorismate synthase of siderophore biosynthesis	entC	1	1	1	1	1	1	1	1	1	1	1	1	1	1	1	1	1	1	1	1	1	1	1
28	5	Iron uptake	Ent siderophore	4'-phosphopantetheinyl transferase	entD	1	1	1	1	1	1	1	1	1	1	1	1	1	1	1	1	1	1	1	1	1	1	1
29	6	Iron uptake	Ent siderophore	2,3-dihydroxybenzoate-AMP ligase of siderophore biosynthesis	entE	1	1	1	1	1	1	1	1	1	1	1	1	1	1	1	1	1	1	1	1	1	1	1
30	7	Iron uptake	Ent siderophore	Enterobactin synthetase component F, serine activating enzyme	entF	1	1	1	1	1	1	1	1	1	1	1	1	1	1	1	1	1	1	1	1	1	1	1
31	8	Iron uptake	Ent siderophore	Enterobactin exporter EntS	entS	1	1	1	1	1	1	1	1	1	1	1	1	1	1	1	1	1	1	1	1	1	1	1
32	9	Iron uptake	Ent siderophore	ferric enterobactin receptor	fepA	2	2	2	2	2	2	2	2	2	2	1	1	1	1	2	2	2	2	2	2	1	1	1
33	10	Iron uptake	Ent siderophore	Ferric enterobactin-binding periplasmic protein FepB	fepB	1	1	1	1	1	1	1	1	1	1	1	1	1	1	1	1	1	1	1	1	1	1	1
34	11	Iron uptake	Ent siderophore	Ferric enterobactin transport ATP-binding protein FepC	fepC	1	1	1	1	1	1	1	1	1	1	1	1	1	1	1	1	1	1	1	1	1	1	1
35	12	Iron uptake	Ent siderophore	Ferric enterobactin transport system permease protein FepD	fepD	1	1	1	1	1	1	1	1	1	1	1	1	1	1	1	1	1	1	1	1	1	1	1
36	13	Iron uptake	Ent siderophore	Ferric enterobactin transport system permease protein FepG	fepG	1	1	1	1	1	1	1	1	1	1	1	1	1	1	1	1	1	1	1	1	1	1	1
37	14	Iron uptake	Ent siderophore	Enterobactin esterase	fes	1	1	1	1	1	1	1	1	1	1	1	1	1	1	1	1	1	1	1	1	1	1	1
38	15	Iron uptake	Salmochelin	Periplasmic esterase IroE	iroE	1	1	1	1	1	1	1	1	1	1	1	1	1	1	1	1	1	1	1	1	1	1	1
39	16	Iron uptake	Salmochelin	siderophore salmochelin receptor IroN	iroN	1	1	1	1	1	1	1	1	1	1	1	1	1	1	1	1	1	1	1	1	1	1	1
40	17	Iron uptake	Yersiniabactin	iron aquisition outermembrane yersiniabactin receptor	fyuA	1	1	1	1	1	1	1	1	1	1	1	1	1	0	1	0	1	0	0	0	1	1	1
41	18	Iron uptake	Yersiniabactin	iron aquisition yersiniabactin synthesis enzyme irp1	irp1	1	1	1	1	1	1	1	1	1	1	1	1	1	0	1	0	1	0	0	0	1	1	1
42	19	Iron uptake	Yersiniabactin	ron aquisition yersiniabactin synthesis enzyme (Irp2)	irp2	1	1	1	1	1	1	1	1	1	1	1	1	1	0	1	0	1	0	0	0	1	1	1
43	20	Iron uptake	Yersiniabactin	iron aquisition regulator YbtA	ybtA	1	1	1	1	1	1	1	1	1	1	1	1	1	0	1	0	1	0	0	0	1	1	1
44	21	Iron uptake	Yersiniabactin	iron aquisition 2,3-dihydroxybenzoate-AMP ligase	ybtE	1	1	1	1	1	1	1	1	1	1	1	1	1	0	1	0	1	0	0	0	1	1	1
45	22	Iron uptake	Yersiniabactin	Iron siderophore ABC transporter, permease/ATP-binding protein YbtP	ybtP	1	1	1	1	1	1	1	1	1	1	1	1	1	0	1	0	1	0	0	0	1	1	1
46	23	Iron uptake	Yersiniabactin	Iron siderophore ABC transporter, permease/ATP-binding protein YbtQ	ybtQ	1	1	1	1	1	1	1	1	1	1	1	1	1	0	1	0	1	0	0	0	1	1	1
47	24	Iron uptake	Yersiniabactin	yersiniabactin biosynthesis salicylate synthase Irp9/YbtS	ybtS	1	1	1	1	1	1	1	1	1	1	1	1	1	0	1	0	1	0	0	0	1	1	1
48	25	Iron uptake	Yersiniabactin	Iron aquisition yersiniabactin synthesis enzyme YbtT	ybtT	1	1	1	1	1	1	1	1	1	1	1	1	1	0	1	0	1	0	0	0	1	1	1
49	26	Iron uptake	Yersiniabactin	yersiniabactin biosynthesis oxidoreductase YbtU	ybtU	1	1	1	1	1	1	1	1	1	1	1	1	1	0	1	0	1	0	0	0	1	1	1
50	27	Iron uptake	Yersiniabactin	Putative signal transducer	ybtX	1	1	1	1	1	1	1	1	1	1	1	1	1	0	1	0	1	0	0	0	1	1	1
51	28	Iron uptake	ABC transporter (Corynebacterium)	ATP binding cytoplasmic membrane protein	fagC	0	0	0	0	0	1	1	1	1	1	0	0	0	0	0	1	0	0	0	0	0	0	0
52	29	Iron uptake	Cytochrome c maturation (ccm) locus (Legionella)	Cytochrome c heme lyase subunit CcmF	ccmF	0	0	0	0	0	1	1	1	1	1	0	0	0	0	0	0	0	0	0	0	0	0	0
53	1	Nutritional factor	Allantoin utilization	Ureidoglycolate lyase	allA	1	1	1	1	1	0	0	0	0	0	1	1	1	1	0	0	1	1	1	1	1	1	1
54	2	Nutritional factor	Allantoin utilization	Allantoinase	allB	1	1	1	1	1	0	0	0	0	0	1	1	1	1	0	0	1	1	1	1	1	1	1
55	3	Nutritional factor	Allantoin utilization	allantoate amidohydrolase	allC	1	1	1	1	1	0	0	0	0	0	1	1	1	1	0	0	1	1	1	1	1	1	1
56	4	Nutritional factor	Allantoin utilization	ureidoglycolate dehydrogenase	allD	1	1	1	1	1	0	0	0	0	0	1	1	1	1	0	0	1	1	1	1	1	1	1
57	5	Nutritional factor	Allantoin utilization	Negative regulator of allantoin and glyoxylate utilization operons	allR	1	1	1	1	1	0	0	0	0	0	1	1	1	1	0	0	1	1	1	1	1	1	1
58	6	Nutritional factor	Allantoin utilization	Transcriptional regulator AllS, LysR family	allS	1	1	1	1	1	0	0	0	0	0	1	1	1	1	0	0	1	1	1	1	1	1	1
59	1	Regulation	RcsAB	Colanic acid capsular biosynthesis activation accesory protein RcsA	rcsA	1	1	1	1	1	1	1	1	1	1	1	1	1	1	1	0	1	1	1	1	1	1	1
60	2	Regulation	RcsAB	DNA-binding capsular synthesis response regulator RcsB	rcsB	1	1	1	1	1	1	1	1	1	1	1	1	1	1	1	1	1	1	1	1	1	1	1
61	1	Secretion system	T6SS-I	T6SS AAA+ chaperone ClpV (TssH)	clpV/tssH	1	1	1	1	1	1	1	1	0	1	0	0	0	0	1	1	1	1	1	1	0	0	2
62	2	Secretion system	T6SS-II	ATP-dependent chaperone ClpB	clpV	1	1	1	1	1	1	1	1	1	1	1	1	1	1	1	1	1	1	1	1	1	1	1
63	3	Secretion system	T6SS-II	Type VI secretion system protein, DotU/TssL family	dotU/tssL	0	0	0	0	0	1	1	1	0	1	0	0	0	0	1	0	0	0	0	0	0	0	0
64	4	Secretion system	T6SS-I	Type VI secretion system tube protein Hcp	hcp/tssD	0	0	0	0	0	2	2	2	0	2	0	0	0	0	2	2	1	0	1	1	1	0	2
65	5	Secretion system	T6SS-II	T6SS component TssM (IcmF/VasK)	icmF/tssM	0	0	0	0	0	1	1	1	0	1	0	0	0	0	1	0	0	0	0	0	0	0	0
66	6	Secretion system	T6SS-III	T6SS component TssA (ImpA)	impA/tssA	0	0	0	0	0	1	1	1	1	1	0	0	0	0	1	1	1	0	1	1	1	0	2
67	7	Secretion system	T6SS-II	Outer membrane protein A precursor	ompA	0	0	0	0	0	1	1	1	0	1	0	0	0	0	2	2	0	0	0	0	1	0	1
68	8	Secretion system	T6SS-I	Type VI secretion system lipoprotein TssJ	sciN/tssJ	0	0	0	0	0	2	2	2	2	2	0	0	0	0	2	0	0	0	0	0	0	0	1
69	9	Secretion system	T6SS-I	Type VI secretion system baseplate subunit TssF	tssF	0	0	0	0	0	2	2	2	2	2	0	0	0	0	2	1	1	0	0	0	0	0	1
70	10	Secretion system	T6SS-I	Type VI secretion system baseplate subunit TssG	tssG	0	0	0	0	0	2	2	2	2	2	0	0	0	0	2	1	1	0	0	0	0	0	1
71	11	Secretion system	T6SS-I	Type VI secretion system baseplate subunit TssK	vasE/tssK	0	0	0	0	0	2	2	2	0	2	0	0	0	0	3	1	1	0	0	0	0	0	1
72	12	Secretion system	T6SS-I	Type VI secretion system tip protein VgrG	vgrG/tssI	0	0	0	0	0	0	0	0	0	0	0	0	0	0	2	1	2	0	3	1	2	0	4
73	13	Secretion system	T6SS-I	Type VI secretion system contractile sheath small subunit VipA	vipA/tssB	0	0	0	0	0	1	1	1	2	1	1	1	1	0	2	1	1	0	1	1	1	0	2
74	14	Secretion system	T6SS-I	Type VI secretion system contractile sheath large subunit VipB	vipB/tssC	0	0	0	0	0	0	0	0	0	0	0	0	0	0	4	1	1	0	1	1	1	0	2
75	15	Secretion system	T6SS-II/III	Type VI secretion system protein TssL, short form	dotU	0	0	0	0	0	1	1	1	0	1	0	0	0	0	2	1	0	0	0	0	0	0	1
76	16	Secretion system	T6SS-II/III	Type VI secretion protein VasK	icmF	0	0	0	0	0	1	1	1	1	1	0	0	0	0	1	0	0	0	0	0	0	0	1
77	17	Secretion system	T6SS-II	Type VI secretion system baseplate subunit TssF	vasA/impG	0	0	0	0	0	0	0	0	0	0	0	0	0	0	0	1	1	0	1	1	1	0	1
78	18	Secretion system	T6SS-II/III	Type VI secretion system tip protein VgrG	vgrG	0	0	0	0	0	1	1	1	0	1	0	0	0	0	1	1	0	0	0	0	0	0	0
79	19	Secretion system	T6SS-III	Type VI secretion system ImpA family N-terminal domain-containing protein	impA	0	0	0	0	0	1	1	1	1	1	0	0	0	0	1	0	1	0	1	1	1	0	2
80	20	Secretion system	T6SS-II/III	Type VI secretion system baseplate subunit TssE	impF	0	0	0	0	0	1	1	1	2	1	0	0	0	0	1	0	0	0	1	1	0	0	2
81	21	Secretion system	T6SS-II/III	Type VI secretion system baseplate subunit TssG	impH	0	0	0	0	0	0	0	0	0	0	0	0	0	0	0	1	1	0	1	1	1	0	1
82	22	Secretion system	T6SS-II/III	Type VI secretion system baseplate subunit TssK	impJ	0	0	0	0	0	0	0	0	0	0	0	0	0	0	0	1	1	0	1	1	1	0	1
83	23	Secretion system	T6SS-II/III	Type VI secretion system lipoprotein TssJ	sciN	0	0	0	0	0	0	0	0	0	0	0	0	0	0	0	1	1	0	1	1	1	0	1
84	24	Secretion system	T2SS (Aeromonas)	General secretion pathway protein F	exeF	0	0	0	0	0	0	0	0	1	0	0	0	0	0	0	0	0	0	0	0	0	0	0
85	25	Secretion system	T2SS (Aeromonas)	General secretion pathway protein G	exeG	0	0	0	0	0	0	0	0	1	0	0	0	0	0	0	0	0	0	0	0	0	0	0
86	26	Secretion system	T2SS (Aeromonas)	General secretion pathway protein J	exeJ	0	0	0	0	0	0	0	0	1	0	0	0	0	0	0	0	0	0	0	0	0	0	0
87	1	Toxin	Heat-stable cytotonic enterotoxin	Thermostable cytotonic enterotoxin	ast	0	0	0	0	0	1	1	1	0	1	1	1	1	0	1	1	0	0	0	0	1	0	0
88	1	Cell surface components	Trehalose-recycling ABC transporter (Mycobacterium)	Trehalose ABC transporter ATP-binding protein SugC	sugC	1	1	1	1	1	1	1	1	1	1	1	1	1	1	1	1	1	1	1	1	1	1	1
89	1	Enzyme	Streptococcal enolase (Streptococcus)	Phosphopyruvate hydratase	eno	0	0	0	0	0	1	1	1	0	1	1	1	1	0	0	0	0	0	0	0	0	0	0
90	1	Fimbrial adherence determinants	Stb (Salmonella)	Type 1 fimbrial protein	stbA	0	0	0	0	0	0	0	0	0	0	1	0	1	0	0	0	0	0	0	0	1	1	1
91	2	Fimbrial adherence determinants	Stb (Salmonella)	Fimbrial outer membrane usher protein	stbC	1	1	1	1	1	0	0	0	0	0	1	1	1	1	0	0	0	0	0	0	1	1	1
92	3	Fimbrial adherence determinants	Stb (Salmonella)	Fimbrial usher protein StbD	stbD	1	1	1	1	1	0	0	0	0	0	1	1	1	1	0	0	0	0	0	0	1	1	1
93	4	Fimbrial adherence determinants	Bcf (Salmonella)	Fimbrial subunit	bcfA	0	0	0	0	0	1	1	1	1	1	0	0	0	0	1	0	0	0	0	0	0	0	0
94	5	Fimbrial adherence determinants	Sti (Salmonella)	Fimbrial biogenesis chaperone StiB	stiB	0	0	0	0	0	1	1	1	1	1	0	0	0	0	1	1	0	0	0	0	0	0	0
95	6	Fimbrial adherence determinants	Stj (Salmonella)	Fimbrial biogenesis outer membrane usher protein	stjB	0	0	0	0	0	1	1	1	0	1	1	1	1	0	1	1	0	0	0	0	1	1	1
96	7	Fimbrial adherence determinants	Stj (Salmonella)	Fimbrial biogenesis chaperone StjC	stjC	0	0	0	0	0	1	1	0	0	1	1	1	1	1	1	0	0	0	0	0	1	1	1
97	8	Fimbrial adherence determinants	Stk (Salmonella)	Fimbrial chaperone	stkB	0	0	0	0	0	0	0	0	1	0	0	0	0	0	0	0	0	0	0	0	0	0	0
98	9	Fimbrial adherence determinants	Stk (Salmonella)	Outer membrane usher protein	stkC	0	0	0	0	0	0	0	0	1	0	0	0	0	0	0	0	0	0	0	0	0	0	0
99		Magnesium uptake	Mg2+ transport (Salmonella)	Mg2+ transport protein	mgtB	1	1	1	1	1	1	1	1	1	1	1	1	1	1	1	1	1	1	1	1	1	1	1
100		Protease	Pla (Yersinia)	Plasminogen activator protease precursor	pla	1	1	1	1	1	1	1	1	1	1	1	1	1	0	1	1	1	1	0	1	0	0	0
101		Stress adaptation	Catalase (Neisseria)	Catalase	katA	1	1	1	1	1	1	1	1	1	1	1	1	1	1	1	2	1	1	1	1	1	1	1
				41 babyblue
				54 white
				6 red

## Sheet: Sheet10
	Table S10: List of plasmids identifed in the 14 genomes seuenced in this study annotated by MobileElementFinder tool available in the Center for Genomic Epidemiology webtool
			Strain	Plasmid name	Contig	Accession	Note	Position in contig	Coverage	Identity	Antibiotic resitance
			NGB-FR1	IncFII(Yp)	JARANJ010000018.1	CP000670	Yersinia pestis	74105-74333	0.9957	0.952	No hit
				IncFIB(K)	JARANJ010000018.1	JN233704	Klebsiella pneumoniae	300-859	1	0.9161	No hit
				Col440I	JARANJ010000037.1	CP023920.1	Klebsiella pneumoniae	2044-2157	1	0.9561	No hit
			NGB-FR3	IncFII(Yp)	JARANI010000018.1	CP000670	Yersinia pestis	74105-74333	0.9957	0.952	No hit
				IncFIB(K)	JARANI010000018.1	JN233704	Klebsiella pneumoniae	300-859	1	0.9161	No hit
				Col440I	JARANI010000033.1	CP023920.1	Klebsiella pneumoniae	3435-3548	1	0.9561	No hit
			FR-19	IncFII(Yp)	JARANH010000016.1	CP000670	Yersinia pestis	74105-74333	0.9957	0.952	No hit
				IncFIB(K)	JARANH010000016.1	JN233704	Klebsiella pneumoniae	300-859	1	0.9161	No hit
				Col440I	JARANH010000036.1	CP023920.1	Klebsiella pneumoniae	2045-2158	1	0.9561	No hit
			NGB-FR21	No hit							No hit
			NGB-FR40	No hit							No hit
			NGB-FR49	IncFII(Yp)	JARANN010000027.1	CP000670	Yersinia pestis	3729-3955	0.987	0.952	No hit
				IncFIB(K)	JARANN010000022.1	JN233704	Klebsiella pneumoniae	55837-56396	1	0.9107	No hit
			NGB-FR50	IncFII(Yp)	JARANM010000027.1	CP000670	Yersinia pestis	29179-29407	0.9957	0.952	No hit
				IncFIB(K)	JARANM010000020.1	JN233704	Klebsiella pneumoniae	73054-73613	1	0.9107	No hit
			NGB-FR52	IncFII(Yp)	JARANL010000030.1	CP000670	Yersinia pestis	3446-3674	0.9957	0.952	No hit
				IncFIB(K)	JARANL010000022.1	JN233704	Klebsiella pneumoniae	15377-15936	1	0.9107	No hit
			NGB-FR67	No hit							No hit
			NGB-FR89	IncFIB(pKPHS1)	JARANG010000025.1	CP003223	Klebsiella pneumoniae	1-440	0.7857	0.9455	No hit
			NGB-FR100	No hit							No hit
			NGB-FR108	No hit							No hit
			NGB-FR111	No hit							No hit
			NGB-FR129	IncFII(Yp)	JARANF010000017.1	CP000670	Yersinia pestis	74105-74333	0.9957	0.952	No hit
				IncFIB(K)	JARANF010000017.1	JN233704	Klebsiella pneumoniae	300-859	1	0.9161	No hit
				Col440I	JARANF010000031.1	CP023920.1	Klebsiella pneumoniae	2158-2271	1	0.9561	No hit

[truncated: 3 more sheets: Table S11, Table S12, Table S13]
